# Supplementary material for: Nucleosome density shapes kilobase-scale regulation by a mammalian chromatin remodeler
Source: Nat Struct Mol Biol. 2023 Sep 11;30(10):1571–81. doi: 10.1038/s41594-023-01093-6 (PMC10584690; doi:10.1038/s41594-023-01093-6)
Supplement: Supplementary file 5 — Supplementary Table 1. Single-molecule peak estimates and associated standard deviation for each replicate, stratified by array type. Table 2. Summary of sequencing depths for all experiments performed in this study. For in vivo samples, ‘biorep’ refers to different biological replicate experiments, while ‘techrep’ refers to ‘technical replicates’ where the same sequencing library was sequenced on multiple PacBio Sequel II runs. Table 3. Summary of average nucleosomes and standard deviation for all in vitro experiments. ST refers to single-turnover remodeling reaction conditions, while MT refers to multi-turnover reaction conditions. Data are shown as mean ± standard deviation. Table 4. Mean single-molecule NRL estimates and standard deviation for all analyzed molecules in Fig. 5 and Extended Data Fig. 5. [file 41594_2023_1093_MOESM5_ESM.xlsx]

## Sheet: Supplementary Table 1
Cluster ID	Sample / replicate	Mean NRL ± s.d. (bp)
NRL172	SNF2h KO / replicate 1	171.85±12.52
NRL172	SNF2h KO / replicate 2	172.03±12.78
NRL172	SNF2h KO / replicate 3	172.95±12.69
NRL172	SNF2h AB / replicate 1	170.74±10.91
NRL172	SNF2h AB / replicate 2	170.75±10.62
NRL172	SNF2h AB / replicate 3	173.06±11.18
NRL181	SNF2h KO / replicate 1	180.80±7.37
NRL181	SNF2h KO / replicate 2	180.86±7.63
NRL181	SNF2h KO / replicate 3	181.61±6.83
NRL181	SNF2h AB / replicate 1	180.39±5.98
NRL181	SNF2h AB / replicate 2	180.40±5.87
NRL181	SNF2h AB / replicate 3	181.95±6.13
NRL188	SNF2h KO / replicate 1	187.08±6.14
NRL188	SNF2h KO / replicate 2	187.17±6.02
NRL188	SNF2h KO / replicate 3	187.50±5.91
NRL188	SNF2h AB / replicate 1	187.21±5.40
NRL188	SNF2h AB / replicate 2	187.33±5.27
NRL188	SNF2h AB / replicate 3	188.17±5.15
NRL192	SNF2h KO / replicate 1	190.87±8.51
NRL192	SNF2h KO / replicate 2	190.93±8.42
NRL192	SNF2h KO / replicate 3	190.87±8.19
NRL192	SNF2h AB / replicate 1	191.06±7.69
NRL192	SNF2h AB / replicate 2	191.48±7.41
NRL192	SNF2h AB / replicate 3	191.50±7.26
IRS	SNF2h KO / replicate 1	183.16±32.92
IRS	SNF2h KO / replicate 2	181.71±29.00
IRS	SNF2h KO / replicate 3	180.98±26.35
IRS	SNF2h AB / replicate 1	182.27±34.61
IRS	SNF2h AB / replicate 2	178.00±27.51
IRS	SNF2h AB / replicate 3	182.46±21.92
IRL	SNF2h KO / replicate 1	192.03±21.18
IRL	SNF2h KO / replicate 2	192.54±21.35
IRL	SNF2h KO / replicate 3	193.60±20.94
IRL	SNF2h AB / replicate 1	189.97±22.68
IRL	SNF2h AB / replicate 2	189.82±21.89
IRL	SNF2h AB / replicate 3	190.73±19.66

## Sheet: Supplementary Table 2
Sample Name	in vitro / in vivo	# of molecules
S1_5:1_Native_Rep1	In vitro	27699
S1_10:1_Native_Rep1	In vitro	34876
S1_15:1_Native_Rep1	In vitro	35456
S1_20:1_Native_Rep1	In vitro	41820
S1_5:1_(+)ATP_ST_Rep1	In vitro	46908
S1_10:1_(+)ATP_ST_Rep1	In vitro	49183
S1_15:1_(+)ATP_ST_Rep1	In vitro	54314
S1_20:1_(+)ATP_ST_Rep1	In vitro	66019
S1_5:1_(+)ATP_MT_Rep1	In vitro	7207
S1_10:1_(+)ATP_MT_Rep1	In vitro	7749
S1_15:1_(+)ATP_MT_Rep1	In vitro	14689
S1_20:1_(+)ATP_MT_Rep1	In vitro	18073
S1_5:1_(+)ADP_ST_Rep1	In vitro	51269
S1_10:1_(+)ADP_ST_Rep1	In vitro	59983
S1_15:1_(+)ADP_ST_Rep1	In vitro	58869
S1_20:1_(+)ADP_ST_Rep1	In vitro	50736
S1_5:1_(+)ADP_MT_Rep1	In vitro	8202
S1_10:1_(+)ADP_MT_Rep1	In vitro	10467
S1_15:1_(+)ADP_MT_Rep1	In vitro	12220
S1_20:1_(+)ADP_MT_Rep1	In vitro	17212
S1_5:1_(-)ATP_ST_Rep1	In vitro	57492
S1_10:1_(-)ATP_ST_Rep1	In vitro	55734
S1_15:1_(-)ATP_ST_Rep1	In vitro	50702
S1_20:1_(-)ATP_ST_Rep1	In vitro	50249
S2_5:1_Native_Rep1	In vitro	27699
S2_10:1_Native_Rep1	In vitro	34876
S2_15:1_Native_Rep1	In vitro	35456
S2_20:1_Native_Rep1	In vitro	41820
S2_5:1_(+)ATP_ST_Rep1	In vitro	34479
S2_10:1_(+)ATP_ST_Rep1	In vitro	38640
S2_15:1_(+)ATP_ST_Rep1	In vitro	49336
S2_20:1_(+)ATP_ST_Rep1	In vitro	43342
S2_5:1_(+)ATP_MT_Rep1	In vitro	4260
S2_10:1_(+)ATP_MT_Rep1	In vitro	8971
S2_15:1_(+)ATP_MT_Rep1	In vitro	15395
S2_20:1_(+)ATP_MT_Rep1	In vitro	25431
S2_5:1_(+)ADP_ST_Rep1	In vitro	45597
S2_10:1_(+)ADP_ST_Rep1	In vitro	41348
S2_15:1_(+)ADP_ST_Rep1	In vitro	51470
S2_20:1_(+)ADP_ST_Rep1	In vitro	45351
S2_5:1_(+)ADP_MT_Rep1	In vitro	7527
S2_10:1_(+)ADP_MT_Rep1	In vitro	11525
S2_15:1_(+)ADP_MT_Rep1	In vitro	21467
S2_20:1_(+)ADP_MT_Rep1	In vitro	21186
S2_5:1_(-)ATP_ST_Rep1	In vitro	35102
S2_10:1_(-)ATP_ST_Rep1	In vitro	41964
S2_15:1_(-)ATP_ST_Rep1	In vitro	37744
S2_20:1_(-)ATP_ST_Rep1	In vitro	38859
S1_5:1_Native_Rep2	In vitro	8686
S1_10:1_Native_Rep2	In vitro	5773
S1_15:1_Native_Rep2	In vitro	11352
S1_20:1_Native_Rep2	In vitro	47547
S1_5:1_(+)ATP_ST_Rep2	In vitro	27463
S1_10:1_(+)ATP_ST_Rep2	In vitro	44435
S1_15:1_(+)ATP_ST_Rep2	In vitro	45480
S1_20:1_(+)ATP_ST_Rep2	In vitro	54941
S1_5:1_(+)ATP_MT_Rep2	In vitro	33475
S1_10:1_(+)ATP_MT_Rep2	In vitro	40585
S1_15:1_(+)ATP_MT_Rep2	In vitro	61531
S1_20:1_(+)ATP_MT_Rep2	In vitro	56409
S1_5:1_(+)ADP_ST_Rep2	In vitro	45214
S1_10:1_(+)ADP_ST_Rep2	In vitro	56101
S1_15:1_(+)ADP_ST_Rep2	In vitro	50308
S1_20:1_(+)ADP_ST_Rep2	In vitro	45507
S1_5:1_(+)ADP_MT_Rep2	In vitro	35135
S1_10:1_(+)ADP_MT_Rep2	In vitro	35686
S1_15:1_(+)ADP_MT_Rep2	In vitro	58548
S1_20:1_(+)ADP_MT_Rep2	In vitro	69814
S2_5:1_Native_Rep2	In vitro	24433
S2_10:1_Native_Rep2	In vitro	34336
S2_15:1_Native_Rep2	In vitro	46634
S2_20:1_Native_Rep2	In vitro	34544
S2_5:1_(+)ATP_ST_Rep2	In vitro	19691
S2_10:1_(+)ATP_ST_Rep2	In vitro	28590
S2_15:1_(+)ATP_ST_Rep2	In vitro	32631
S2_20:1_(+)ATP_ST_Rep2	In vitro	42131
S2_5:1_(+)ATP_MT_Rep2	In vitro	25323
S2_10:1_(+)ATP_MT_Rep2	In vitro	33649
S2_15:1_(+)ATP_MT_Rep2	In vitro	44732
S2_20:1_(+)ATP_MT_Rep2	In vitro	48249
S2_5:1_(+)ADP_ST_Rep2	In vitro	26139
S2_10:1_(+)ADP_ST_Rep2	In vitro	29922
S2_15:1_(+)ADP_ST_Rep2	In vitro	46692
S2_20:1_(+)ADP_ST_Rep2	In vitro	45585
S2_5:1_(+)ADP_MT_Rep2	In vitro	23294
S2_10:1_(+)ADP_MT_Rep2	In vitro	38394
S2_15:1_(+)ADP_MT_Rep2	In vitro	31501
S2_20:1_(+)ADP_MT_Rep2	In vitro	48805
S1:10:1_(+)ATP_ACF_2uM_15min_rep1_techrep1	In vitro	278
S1:10:1_(+)ATP_ACF_2uM_15min_rep2_techrep1	In vitro	277
S1:10:1_(+)ATP_ACF_320nM_15min_rep1_techrep1	In vitro	128
S1:10:1_(+)ATP_ACF_320nM_15min_rep2_techrep1	In vitro	192
S1:10:1_(+)ATP_ACF_2uM_75min_rep1_techrep1	In vitro	372
S1:10:1_(+)ATP_ACF_2uM_75min_rep2_techrep1	In vitro	385
S1:10:1_(+)ATP_ACF_320nM_75min_rep1_techrep1	In vitro	131
S1:10:1_(+)ATP_ACF_320nM_75min_rep2_techrep1	In vitro	206
S1:15:1_(+)ATP_ACF_2uM_15min_rep1_techrep1	In vitro	182
S1:15:1_(+)ATP_ACF_2uM_15min_rep2_techrep1	In vitro	209
S1:15:1_(+)ATP_ACF_320nM_15min_rep1_techrep1	In vitro	154
S1:15:1_(+)ATP_ACF_320nM_15min_rep2_techrep1	In vitro	220
S1:15:1_(+)ATP_ACF_2uM_75min_rep1_techrep1	In vitro	253
S1:15:1_(+)ATP_ACF_2uM_75min_rep2_techrep1	In vitro	257
S1:15:1_(+)ATP_ACF_320nM_75min_rep1_techrep1	In vitro	239
S1:15:1_(+)ATP_ACF_320nM_75min_rep2_techrep1	In vitro	154
S1:naked_DNA_(+)ATP_ACF_2uM_15min_rep1_techrep1	In vitro	391
S1:naked_DNA_(+)ATP_ACF_2uM_75min_rep1_techrep1	In vitro	840
S1:10:1_(+)ATP_SNF2h_9uM_15min_rep3_techrep1	In vitro	307
S1:10:1_(+)ATP_SNF2h_9uM_15min_rep4_techrep1	In vitro	225
S1:10:1_(+)ATP_SNF2h_320nM_15min_rep1_techrep1	In vitro	402
S1:10:1_(+)ATP_SNF2h_320nM_15min_rep2_techrep1	In vitro	382
S1:10:1_(+)ATP_SNF2h_9uM_75min_rep1_techrep1	In vitro	790
S1:10:1_(+)ATP_SNF2h_9uM_75min_rep2_techrep1	In vitro	107
S1:10:1_(+)ATP_SNF2h_320nM_75min_rep1_techrep1	In vitro	202
S1:10:1_(+)ATP_SNF2h_320nM_75min_rep2_techrep1	In vitro	274
S1:15:1_(+)ATP_SNF2h_9uM_15min_rep3_techrep1	In vitro	217
S1:15:1_(+)ATP_SNF2h_9uM_15min_rep4_techrep1	In vitro	218
S1:15:1_(+)ATP_SNF2h_320nM_15min_rep1_techrep1	In vitro	342
S1:15:1_(+)ATP_SNF2h_320nM_15min_rep2_techrep1	In vitro	352
S1:15:1_(+)ATP_SNF2h_9uM_75min_rep2_techrep1	In vitro	328
S1:15:1_(+)ATP_SNF2h_320nM_75min_rep1_techrep1	In vitro	219
S1:15:1_(+)ATP_SNF2h_320nM_75min_rep2_techrep1	In vitro	157
S1:naked_DNA_(+)ATP_SNF2h_9uM_15min_rep1	In vitro	183
S1:naked_DNA_(+)ATP_SNF2h_9uM_75min_rep1	In vitro	307
S1:10:1_(+)ATP_ACF_2uM_15min_rep1_techrep2	In vitro	2603
S1:10:1_(+)ATP_ACF_2uM_15min_rep2_techrep2	In vitro	2372
S1:10:1_(+)ATP_ACF_320nM_15min_rep1_techrep2	In vitro	1221
S1:10:1_(+)ATP_ACF_320nM_15min_rep2_techrep2	In vitro	1697
S1:10:1_(+)ATP_ACF_2uM_75min_rep1_techrep2	In vitro	3302
S1:10:1_(+)ATP_ACF_2uM_75min_rep2_techrep2	In vitro	3802
S1:10:1_(+)ATP_ACF_320nM_75min_rep1_techrep2	In vitro	1461
S1:10:1_(+)ATP_ACF_320nM_75min_rep2_techrep2	In vitro	1882
S1:15:1_(+)ATP_ACF_2uM_15min_rep1_techrep2	In vitro	2048
S1:15:1_(+)ATP_ACF_2uM_15min_rep2_techrep2	In vitro	1975
S1:15:1_(+)ATP_ACF_320nM_15min_rep1_techrep2	In vitro	1882
S1:15:1_(+)ATP_ACF_320nM_15min_rep2_techrep2	In vitro	2018
S1:15:1_(+)ATP_ACF_2uM_75min_rep1_techrep2	In vitro	2654
S1:15:1_(+)ATP_ACF_2uM_75min_rep2_techrep2	In vitro	3294
S1:15:1_(+)ATP_ACF_320nM_75min_rep1_techrep2	In vitro	2297
S1:15:1_(+)ATP_ACF_320nM_75min_rep2_techrep2	In vitro	1728
S1:naked_DNA_(+)ATP_ACF_2uM_15min_rep1_techrep2	In vitro	2780
S1:naked_DNA_(+)ATP_ACF_2uM_75min_rep1_techrep2	In vitro	6293
S1:10:1_(+)ATP_SNF2h_9uM_15min_rep3_techrep2	In vitro	1222
S1:10:1_(+)ATP_SNF2h_320nM_15min_rep1_techrep2	In vitro	1966
S1:10:1_(+)ATP_SNF2h_320nM_15min_rep2_techrep2	In vitro	1924
S1:10:1_(+)ATP_SNF2h_9uM_75min_rep1_techrep2	In vitro	4045
S1:10:1_(+)ATP_SNF2h_9uM_75min_rep2_techrep2	In vitro	519
S1:10:1_(+)ATP_SNF2h_320nM_75min_rep1_techrep2	In vitro	1042
S1:10:1_(+)ATP_SNF2h_320nM_75min_rep2_techrep2	In vitro	1562
S1:15:1_(+)ATP_SNF2h_9uM_15min_rep3_techrep2	In vitro	217
S1:15:1_(+)ATP_SNF2h_9uM_15min_rep4_techrep2	In vitro	218
S1:15:1_(+)ATP_SNF2h_320nM_15min_rep1_techrep2	In vitro	1381
S1:15:1_(+)ATP_SNF2h_9uM_75min_rep1_techrep2	In vitro	1484
S1:15:1_(+)ATP_SNF2h_9uM_75min_rep2_techrep2	In vitro	1573
S1:15:1_(+)ATP_SNF2h_320nM_75min_rep1_techrep2	In vitro	1179
S1:15:1_(+)ATP_SNF2h_320nM_75min_rep2_techrep2	In vitro	886
S1:naked_DNA_(+)ATP_SNF2h_9uM_15min_rep1_techrep2	In vitro	957
S1:naked_DNA_(+)ATP_SNF2h_9uM_75min_rep1_techrep2	In vitro	349
E14_biorep1_techrep1	In vivo	210215
E14_biorep2_techrep1	In vivo	189956
SNF2hKO_biorep1_techrep1	In vivo	767470
SNF2hKO_biorep2_techrep1	In vivo	550580
SNF2hWTAB_biorep1_techrep1	In vivo	438531
SNF2hWTAB_biorep2_techrep1	In vivo	623798
E14_biorep1_techrep2	In vivo	173438
E14_biorep2_techrep2	In vivo	151407
E14_biorep3_techrep1	In vivo	506067
SNF2hKO_biorep3_techrep1	In vivo	113986
SNF2hWTAB_biorep3_techrep1	In vivo	439218
E14_biorep3_techrep2	In vivo	416576
SNF2hKO_biorep3_techrep2	In vivo	93892
SNF2hWTAB_biorep3_techrep2	In vivo	361727
E14_biorep3_techrep3	In vivo	765720
SNF2hKO_biorep3_techrep3	In vivo	163927
SNF2hWTAB_biorep3_techrep3	In vivo	650995
SNF2hKO_biorep1_techrep2	In vivo	185098
SNF2hKO_biorep2_techrep2	In vivo	130861
SNF2hWTAB_biorep1_techrep2	In vivo	93524
SNF2hWTAB_biorep2_techrep2	In vivo	99783
E14_biorep1_techrep3	In vivo	1597410
SNF2hKO_biorep2_techrep3	In vivo	6958
SNF2hKO_biorep1_techrep3	In vivo	2666318
SNF2hKO_biorep1_techrep4	In vivo	2869820
SNF2hWTAB_biorep1_techrep3	In vivo	2356244

## Sheet: Supplementary Table 3
Fiber Type	Density	Nucleosomes / template	Remodeling status
S1	05:01:00	4.00 ± 1.80	Native
S1	10:01:00	7.93 ± 2.22	Native
S1	15:01:00	12.6 ± 2.16	Native
S1	20:01:00	15.8 ± 1.60	Native
S2	05:01:00	5.17 ± 2.00	Native
S2	10:01:00	11.0 ± 2.16	Native
S2	15:01:00	17.3 ± 2.19	Native
S2	20:01:00	20.8 ± 0.918	Native
S1	05:01:00	3.77 ± 1.93	(+) ATP (ST)
S1	10:01:00	7.28 ± 2.04	(+) ATP (ST)
S1	15:01:00	11.8 ± 2.01	(+) ATP (ST)
S1	20:01:00	15.5 ± 1.80	(+) ATP (ST)
S2	05:01:00	4.68 ± 1.93	(+) ATP (ST)
S2	10:01:00	9.92 ± 2.11	(+) ATP (ST)
S2	15:01:00	15.6 ± 2.10	(+) ATP (ST)
S2	20:01:00	20.9 ± 0.987	(+) ATP (ST)
S1	05:01:00	4.62 ± 1.88	(-) ATP (ST)
S1	10:01:00	10.2 ± 2.22	(-) ATP (ST)
S1	15:01:00	15.4 ± 1.65	(-) ATP (ST)
S1	20:01:00	17.0 ± 0.918	(-) ATP (ST)
S2	05:01:00	5.22 ± 2.00	(-) ATP (ST)
S2	10:01:00	11.4 ± 2.10	(-) ATP (ST)
S2	15:01:00	18.5 ± 1.72	(-) ATP (ST)
S2	20:01:00	20.8 ± 0.909	(-) ATP (ST)
S1	05:01:00	3.60 ± 1.45	(+) ATP (MT)
S1	10:01:00	6.96 ± 1.88	(+) ATP (MT)
S1	15:01:00	11.9 ± 1.87	(+) ATP (MT)
S1	20:01:00	15.2 ± 1.50	(+) ATP (MT)
S2	05:01:00	5.37 ± 1.72	(+) ATP (MT)
S2	10:01:00	11.2 ± 1.84	(+) ATP (MT)
S2	15:01:00	18.0 ± 1.81	(+) ATP (MT)
S2	20:01:00	20.7 ± 0.818	(+) ATP (MT)
S1	05:01:00	4.07 ± 1.78	(+) ADP (ST)
S1	10:01:00	8.02 ± 1.90	(+) ADP (ST)
S1	15:01:00	12.8 ± 1.81	(+) ADP (ST)
S1	20:01:00	16.1 ± 1.39	(+) ADP (ST)
S2	05:01:00	5.39 ± 2.13	(+) ADP (ST)
S2	10:01:00	11.3 ± 2.22	(+) ADP (ST)
S2	15:01:00	17.4 ± 1.99	(+) ADP (ST)
S2	20:01:00	20.8 ± 0.965	(+) ADP (ST)
S1	05:01:00	3.66 ± 1.65	(+) ADP (MT)
S1	10:01:00	6.91 ± 1.77	(+) ADP (MT)
S1	15:01:00	11.9 ± 1.88	(+) ADP (MT)
S1	20:01:00	15.3 ± 1.47	(+) ADP (MT)
S2	05:01:00	5.46 ± 2.01	(+) ADP (MT)
S2	10:01:00	11.3 ± 1.84	(+) ADP (MT)
S2	15:01:00	18.2 ± 1.79	(+) ADP (MT)
S2	20:01:00	20.7 ± 0.797	(+) ADP (MT)

## Sheet: Supplementary Table 4
Remodeler	Density (nuc / template)	Mean NRL ± s.d. (bp)
ACF	5	208.92±40.08
ACF	6	211.91±37.85
ACF	7	208.24±29.94
ACF	8	205.41±27.21
ACF	9	202.99±24.71
ACF	10	198.00±18.80
ACF	11	193.06±17.45
ACF	12	188.31±15.33
ACF	13	185.40±13.85
ACF	14	184.58±18.49
ACF	15	178.56±11.70
ACF	16	176.93±9.51
Native	5	218.54±59.73
Native	6	209.66±52.28
Native	7	205.84±45.66
Native	8	203.74±39.71
Native	9	202.94±36.91
Native	10	198.35±33.48
Native	11	194.30±27.69
Native	12	189.72±25.25
Native	13	185.29±21.78
Native	14	183.55±24.07
Native	15	182.54±23.94
Native	16	184.00±34.82
SNF2h	5	211.08±55.02
SNF2h	6	212.30±48.72
SNF2h	7	208.34±49.39
SNF2h	8	207.43±42.26
SNF2h	9	203.85±37.20
SNF2h	10	196.89±32.04
SNF2h	11	194.76±28.69
SNF2h	12	190.60±26.53
SNF2h	13	186.59±24.74
SNF2h	14	181.86±21.15
SNF2h	15	180.08±24.26
SNF2h	16	180.06±27.74
