# Supplementary material for: Nucleosome density shapes kilobase-scale regulation by a mammalian chromatin remodeler
Source: Nat Struct Mol Biol. 2023 Sep 11;30(10):1571–81. doi: 10.1038/s41594-023-01093-6 (PMC10584690; doi:10.1038/s41594-023-01093-6)
Supplement: Supplementary file 6 — Autocorrelations for simulated chromatin fibers after remodeling. [file 41594_2023_1093_MOESM6_ESM.csv]

	V1	V2	V3	V4	V5
1	10	0	0.984691983680255	Space	20
2	10	0	0.984691983680255	Space	48
3	10	0	0.984698404226002	Clamp	20
4	10	0	0.984716494086523	Clamp	48
5	10	1	1	Space	20
6	10	1	1	Space	48
7	10	1	1	Clamp	20
8	10	1	1	Clamp	48
9	10	2	0.984691983680255	Space	20
10	10	2	0.984691983680255	Space	48
11	10	2	0.984698404226002	Clamp	20
12	10	2	0.984716494086523	Clamp	48
13	10	3	0.969383967360522	Space	20
14	10	3	0.969383967360522	Space	48
15	10	3	0.969406439270634	Clamp	20
16	10	3	0.969442618991677	Clamp	48
17	10	4	0.954075951040778	Space	20
18	10	4	0.954075951040778	Space	48
19	10	4	0.954124105133876	Clamp	20
20	10	4	0.95417837471544	Clamp	48
21	10	5	0.938767934721034	Space	20
22	10	5	0.938767934721034	Space	48
23	10	5	0.93885461208861	Clamp	20
24	10	5	0.938926971530696	Clamp	48
25	10	6	0.923486928669776	Space	20
26	10	6	0.9234599184013	Space	48
27	10	6	0.923591539589101	Clamp	20
28	10	6	0.923681988891708	Clamp	48
29	10	7	0.908232932886983	Space	20
30	10	7	0.908151902081556	Space	48
31	10	7	0.908344047907102	Clamp	20
32	10	7	0.90844663707133	Clamp	48
33	10	8	0.893021057643341	Space	20
34	10	8	0.892843885761813	Space	48
35	10	8	0.89310297677085	Clamp	20
36	10	8	0.8932177057967	Clamp	48
37	10	9	0.87786046321063	Space	20
38	10	9	0.877535869442078	Space	48
39	10	9	0.877877956998972	Clamp	20
40	10	9	0.878010775885343	Clamp	48
41	10	10	0.862783639309366	Space	20
42	10	10	0.862227853122335	Space	48
43	10	10	0.862665778318579	Clamp	20
44	10	10	0.862822637064372	Clamp	48
45	10	11	0.847746196221226	Space	20
46	10	11	0.846919836802592	Space	48
47	10	11	0.847463230456807	Clamp	20
48	10	11	0.847644129062022	Clamp	48
49	10	12	0.832783363392771	Space	20
50	10	12	0.831611820482857	Space	48
51	10	12	0.832269842866815	Clamp	20
52	10	12	0.832486681329253	Clamp	48
53	10	13	0.817865390829487	Space	20
54	10	13	0.816303804163113	Space	48
55	10	13	0.817098456640081	Clamp	20
56	10	13	0.817351176775128	Clamp	48
57	10	14	0.802995959351101	Space	20
58	10	14	0.800995787843371	Space	48
59	10	14	0.80193302041225	Clamp	20
60	10	14	0.802215672221005	Clamp	48
61	10	15	0.788189708681446	Space	20
62	10	15	0.785687771523639	Space	48
63	10	15	0.786791854726875	Clamp	20
64	10	15	0.787104438209337	Clamp	48
65	10	16	0.773452118272562	Space	20
66	10	16	0.770379755203892	Space	48
67	10	16	0.771671749311063	Clamp	20
68	10	16	0.772008314468333	Clamp	48
69	10	17	0.758771288126662	Space	20
70	10	17	0.755071738884153	Space	48
71	10	17	0.756573645258525	Clamp	20
72	10	17	0.756934184379778	Clamp	48
73	10	18	0.744162328514415	Space	20
74	10	18	0.739763722564417	Space	48
75	10	18	0.741516333659647	Clamp	20
76	10	18	0.741900846744884	Clamp	48
77	10	19	0.729617020257733	Space	20
78	10	19	0.724455706244671	Space	48
79	10	19	0.726658582297356	Clamp	20
80	10	19	0.726870719382857	Clamp	48
81	10	20	0.715114303087055	Space	20
82	10	20	0.709147689924937	Space	48
83	10	20	0.712843962930058	Clamp	20
84	10	20	0.711878166490802	Clamp	48
85	10	21	0.700733796167257	Space	20
86	10	21	0.693839673605196	Space	48
87	10	21	0.70169862388994	Clamp	20
88	10	21	0.696901194416261	Clamp	48
89	10	22	0.686464070047386	Space	20
90	10	22	0.67853165728545	Space	48
91	10	22	0.693118204922824	Clamp	20
92	10	22	0.681936592886365	Clamp	48
93	10	23	0.672281795278693	Space	20
94	10	23	0.663223640965715	Space	48
95	10	23	0.685675176839413	Clamp	20
96	10	23	0.66699673244577	Clamp	48
97	10	24	0.658213511582801	Space	20
98	10	24	0.647915624645975	Space	48
99	10	24	0.678385050095081	Clamp	20
100	10	24	0.652072923369537	Clamp	48
101	10	25	0.644252798413965	Space	20
102	10	25	0.632607608326231	Space	48
103	10	25	0.671131564437844	Clamp	20
104	10	25	0.637167905383696	Clamp	48
105	10	26	0.63045093658311	Space	20
106	10	26	0.617299592006493	Space	48
107	10	26	0.663890449325255	Clamp	20
108	10	26	0.622275257942504	Clamp	48
109	10	27	0.616742005555482	Space	20
110	10	27	0.601991575686753	Space	48
111	10	27	0.656668595849903	Clamp	20
112	10	27	0.607407822137452	Clamp	48
113	10	28	0.603120525879028	Space	20
114	10	28	0.586683559367013	Space	48
115	10	28	0.64946279373892	Clamp	20
116	10	28	0.592568337694566	Clamp	48
117	10	29	0.589611238643041	Space	20
118	10	29	0.571375543047271	Space	48
119	10	29	0.642263412173681	Clamp	20
120	10	29	0.577741223796327	Clamp	48
121	10	30	0.576275442468862	Space	20
122	10	30	0.556067526727531	Space	48
123	10	30	0.635070451154189	Clamp	20
124	10	30	0.562920530443834	Clamp	48
125	10	31	0.563067806544469	Space	20
126	10	31	0.540759510407792	Space	48
127	10	31	0.627877490134697	Clamp	20
128	10	31	0.548099837091343	Clamp	48
129	10	32	0.549974161692878	Space	20
130	10	32	0.525451494088049	Space	48
131	10	32	0.620690949660953	Clamp	20
132	10	32	0.533291514283496	Clamp	48
133	10	33	0.537038897632423	Space	20
134	10	33	0.51014347776831	Space	48
135	10	33	0.613517250278699	Clamp	20
136	10	33	0.518496032567144	Clamp	48
137	10	34	0.524208464372997	Space	20
138	10	34	0.494877111440875	Space	48
139	10	34	0.60636829198574	Clamp	20
140	10	34	0.503725291940087	Clamp	48
141	10	35	0.511518091361156	Space	20
142	10	35	0.47965239510574	Space	48
143	10	35	0.599238124783175	Clamp	20
144	10	35	0.48897334240342	Clamp	48
145	10	36	0.498992519686197	Space	20
146	10	36	0.464530240392456	Space	48
147	10	36	0.592117117852384	Clamp	20
148	10	36	0.474224603139629	Clamp	48
149	10	37	0.486602940447308	Space	20
150	10	37	0.449474006213927	Space	48
151	10	37	0.585011691739112	Clamp	20
152	10	37	0.459491444693359	Clamp	48
153	10	38	0.474288442014943	Space	20
154	10	38	0.434504282292874	Space	48
155	10	38	0.577909475898714	Clamp	20
156	10	38	0.444761496519959	Clamp	48
157	10	39	0.462024753846658	Space	20
158	10	39	0.419591789181647	Space	48
159	10	39	0.570813680604062	Clamp	20
160	10	39	0.430043918891206	Clamp	48
161	10	40	0.44989611702075	Space	20
162	10	40	0.404790076870352	Space	48
163	10	40	0.56372751612803	Clamp	20
164	10	40	0.415335972081076	Clamp	48
165	10	41	0.437834812370132	Space	20
166	10	41	0.390093195360085	Space	48
167	10	41	0.556653722196644	Clamp	20
168	10	41	0.400634445816691	Clamp	48
169	10	42	0.425887969339162	Space	20
170	10	42	0.375501144650843	Space	48
171	10	42	0.549592298809906	Clamp	20
172	10	42	0.38594529009695	Clamp	48
173	10	43	0.414045486562376	Space	20
174	10	43	0.360984645294978	Space	48
175	10	43	0.542543245967816	Clamp	20
176	10	43	0.37126850492186	Clamp	48
177	10	44	0.402296405135663	Space	20
178	10	44	0.34653680619989	Space	48
179	10	44	0.53550061367147	Clamp	20
180	10	44	0.356598140292514	Clamp	48
181	10	45	0.390654894236007	Space	20
182	10	45	0.332164047911329	Space	48
183	10	45	0.528467612193745	Clamp	20
184	10	45	0.341937348297173	Clamp	48
185	10	46	0.379111793591633	Space	20
186	10	46	0.317892910150924	Space	48
187	10	46	0.521456612079286	Clamp	20
188	10	46	0.327310457662901	Clamp	48
189	10	47	0.367670313475415	Space	20
190	10	47	0.303770992909879	Space	48
191	10	47	0.514455242783447	Clamp	20
192	10	47	0.312907397807669	Clamp	48
193	10	48	0.356342824432	Space	20
194	10	48	0.289712256477559	Space	48
195	10	48	0.507460294033354	Clamp	20
196	10	48	0.299682906211942	Clamp	48
197	10	49	0.345171447000538	Space	20
198	10	49	0.275758350846269	Space	48
199	10	49	0.500474976101881	Clamp	20
200	10	49	0.289312112102509	Clamp	48
201	10	50	0.334087050373403	Space	20
202	10	50	0.261974726003913	Space	48
203	10	50	0.493517609532575	Clamp	20
204	10	50	0.281896631868211	Clamp	48
205	10	51	0.323080944825667	Space	20
206	10	51	0.248380173040888	Space	48
207	10	51	0.486566663509015	Clamp	20
208	10	51	0.275600205570666	Clamp	48
209	10	52	0.312140759812684	Space	20
210	10	52	0.234920671420239	Space	48
211	10	52	0.47962487775723	Clamp	20
212	10	52	0.269497387441155	Clamp	48
213	10	53	0.301296245328956	Space	20
214	10	53	0.221604440320051	Space	48
215	10	53	0.472686302278317	Clamp	20
216	10	53	0.263403729583418	Clamp	48
217	10	54	0.290601421911434	Space	20
218	10	54	0.208456691376462	Space	48
219	10	54	0.465766988436643	Clamp	20
220	10	54	0.25733528336182	Clamp	48
221	10	55	0.279987158752493	Space	20
222	10	55	0.195464112951134	Space	48
223	10	55	0.45886920541139	Clamp	20
224	10	55	0.251282417957742	Clamp	48
225	10	56	0.26946582639678	Space	20
226	10	56	0.182689885852793	Space	48
227	10	56	0.451980582657912	Clamp	20
228	10	56	0.245244662824339	Clamp	48
229	10	57	0.259094185107274	Space	20
230	10	57	0.170130799808564	Space	48
231	10	57	0.44510433044908	Clamp	20
232	10	57	0.239213328236683	Clamp	48
233	10	58	0.248777034901564	Space	20
234	10	58	0.157666913746745	Space	48
235	10	58	0.438249138509823	Clamp	20
236	10	58	0.233203053918601	Clamp	48
237	10	59	0.238525805230607	Space	20
238	10	59	0.145358668750033	Space	48
239	10	59	0.431406317115213	Clamp	20
240	10	59	0.227199200146266	Clamp	48
241	10	60	0.228373926908624	Space	20
242	10	60	0.133219376456767	Space	48
243	10	60	0.424579076538123	Clamp	20
244	10	60	0.22120497719255	Clamp	48
245	10	61	0.218324139661642	Space	20
246	10	61	0.121292485491586	Space	48
247	10	61	0.417761466779653	Clamp	20
248	10	61	0.215220385057454	Clamp	48
249	10	62	0.208334322950512	Space	20
250	10	62	0.109599997217757	Space	48
251	10	62	0.410965858384449	Clamp	20
252	10	62	0.209251844286724	Clamp	48
253	10	63	0.198467187037114	Space	20
254	10	63	0.0980851513723015	Space	48
255	10	63	0.404188570532793	Clamp	20
256	10	63	0.203295674060641	Clamp	48
257	10	64	0.188659551112721	Space	20
258	10	64	0.0867080965952512	Space	48
259	10	64	0.39741449295401	Clamp	20
260	10	64	0.19734271410743	Clamp	48
261	10	65	0.178962695988257	Space	20
262	10	65	0.0754574034356508	Space	48
263	10	65	0.39065325646672	Clamp	20
264	10	65	0.191402595245713	Clamp	48
265	10	66	0.169358771667022	Space	20
266	10	66	0.0643207013488531	Space	48
267	10	66	0.383901650798049	Clamp	20
268	10	66	0.185478057201516	Clamp	48
269	10	67	0.159812548702457	Space	20
270	10	67	0.0532888300630846	Space	48
271	10	67	0.377162415674026	Clamp	20
272	10	67	0.179559939703065	Clamp	48
273	10	68	0.15030249627814	Space	20
274	10	68	0.0423860601207932	Space	48
275	10	68	0.370429601095749	Clamp	20
276	10	68	0.173648242750361	Clamp	48
277	10	69	0.140882164384179	Space	20
278	10	69	0.0315881209795309	Space	48
279	10	69	0.363712367334991	Clamp	20
280	10	69	0.167752126615177	Clamp	48
281	10	70	0.131542863295644	Space	20
282	10	70	0.0209234345483106	Space	48
283	10	70	0.357001083573135	Clamp	20
284	10	70	0.161867910477794	Clamp	48
285	10	71	0.122287332738564	Space	20
286	10	71	0.0104052289104234	Space	48
287	10	71	0.350314540900572	Clamp	20
288	10	71	0.156008435429705	Clamp	48
289	10	72	0.113103672715136	Space	20
290	10	72	3.12348866878718e-05	Space	48
291	10	72	0.343637158499784	Clamp	20
292	10	72	0.150164070652291	Clamp	48
293	10	73	0.103997833224262	Space	20
294	10	73	-0.0101779578001669	Space	48
295	10	73	0.336978096642542	Clamp	20
296	10	73	0.144326126420623	Clamp	48
297	10	74	0.0950114642582452	Space	20
298	10	74	-0.0202882696848933	Space	48
299	10	74	0.330331405329948	Clamp	20
300	10	74	0.138494602734701	Clamp	48
301	10	75	0.0861267158203845	Space	20
302	10	75	-0.0303239713099393	Space	48
303	10	75	0.323697084562001	Clamp	20
304	10	75	0.132669499594526	Clamp	48
305	10	76	0.077358698181354	Space	20
306	10	76	-0.0402493626819016	Space	48
307	10	76	0.317078344611575	Clamp	20
308	10	76	0.126865927270771	Clamp	48
309	10	77	0.0686890907976061	Space	20
310	10	77	-0.0500580232550336	Space	48
311	10	77	0.310477925204695	Clamp	20
312	10	77	0.121068775492763	Clamp	48
313	10	78	0.0600643436790356	Space	20
314	10	78	-0.0597472133033079	Space	48
315	10	78	0.303887136616435	Clamp	20
316	10	78	0.115281254533374	Clamp	48
317	10	79	0.0515023068223441	Space	20
318	10	79	-0.0692986122831771	Space	48
319	10	79	0.297302768573922	Clamp	20
320	10	79	0.109506104118632	Clamp	48
321	10	80	0.043048311039555	Space	20
322	10	80	-0.0787465085475072	Space	48
323	10	80	0.290742671073856	Clamp	20
324	10	80	0.103743324248538	Clamp	48
325	10	81	0.0346401166156347	Space	20
326	10	81	-0.0881010034617637	Space	48
327	10	81	0.284194944118438	Clamp	20
328	10	81	0.0979869649241893	Clamp	48
329	10	82	0.0263005824524942	Space	20
330	10	82	-0.097371727844566	Space	48
331	10	82	0.277656377434793	Clamp	20
332	10	82	0.0922457081596918	Clamp	48
333	10	83	0.0180663496372284	Space	20
334	10	83	-0.106544041972086	Space	48
335	10	83	0.271145762113316	Clamp	20
336	10	83	0.0865205027595603	Clamp	48
337	10	84	0.00992504762519059	Space	20
338	10	84	-0.115614265024604	Space	48
339	10	84	0.26465667760826	Clamp	20
340	10	84	0.080810878176949	Clamp	48
341	10	85	0.00190368668485616	Space	20
342	10	85	-0.124558126459672	Space	48
343	10	85	0.25818591364675	Clamp	20
344	10	85	0.075107674140084	Clamp	48
345	10	86	-0.00603390372402419	Space	20
346	10	86	-0.133403107092612	Space	48
347	10	86	0.251733470228789	Clamp	20
348	10	86	0.0694287406456671	Clamp	48
349	10	87	-0.0139202133219808	Space	20
350	10	87	-0.142118986382075	Space	48
351	10	87	0.245281026810827	Clamp	20
352	10	87	0.0637617071490515	Clamp	48
353	10	88	-0.0217135921167096	Space	20
354	10	88	-0.150660904062883	Space	48
355	10	88	0.23885927448106	Clamp	20
356	10	88	0.0581194147417299	Clamp	48
357	10	89	-0.0294465298287408	Space	20
358	10	89	-0.159088830670888	Space	48
359	10	89	0.232440732424167	Clamp	20
360	10	89	0.052486282606182	Clamp	48
361	10	90	-0.0370897470104174	Space	20
362	10	90	-0.167426566201693	Space	48
363	10	90	0.226038241731639	Clamp	20
364	10	90	0.0468692018350001	Clamp	48
365	10	91	-0.0446615642052869	Space	20
366	10	91	-0.175695170924872	Space	48
367	10	91	0.219638961311984	Clamp	20
368	10	91	0.0412553313366914	Clamp	48
369	10	92	-0.0521404505969285	Space	20
370	10	92	-0.183882744842625	Space	48
371	10	92	0.213246101438076	Clamp	20
372	10	92	0.0356538313830297	Clamp	48
373	10	93	-0.0595625767255916	Space	20
374	10	93	-0.191992968774669	Space	48
375	10	93	0.206865612108815	Clamp	20
376	10	93	0.0300706519729155	Clamp	48
377	10	94	-0.0669302117704578	Space	20
378	10	94	-0.200010261903486	Space	48
379	10	94	0.200485122779554	Clamp	20
380	10	94	0.0244874725628014	Clamp	48
381	10	95	-0.0742493057304277	Space	20
382	10	95	-0.207922724231275	Space	48
383	10	95	0.194107843723166	Clamp	20
384	10	95	0.018913453424461	Clamp	48
385	10	96	-0.0814965291567447	Space	20
386	10	96	-0.215718455760232	Space	48
387	10	96	0.187736985212524	Clamp	20
388	10	96	0.013345854831867	Clamp	48
389	10	97	-0.0886709409557171	Space	20
390	10	97	-0.223448266754438	Space	48
391	10	97	0.18138444724543	Clamp	20
392	10	97	0.00779657678282062	Clamp	48
393	10	98	-0.0957583719503624	Space	20
394	10	98	-0.231097046943216	Space	48
395	10	98	0.175047490095857	Clamp	20
396	10	98	0.00226287955129438	Clamp	48
397	10	99	-0.102767982412454	Space	20
398	10	99	-0.238679906597243	Space	48
399	10	99	0.168740753487632	Clamp	20
400	10	99	-0.0032465471377837	Clamp	48
401	10	100	-0.109720832611567	Space	20
402	10	100	-0.246202325168572	Space	48
403	10	100	0.162440437425153	Clamp	20
404	10	100	-0.00874955328111541	Clamp	48
405	10	101	-0.116613712274829	Space	20
406	10	101	-0.253632283483519	Space	48
407	10	101	0.156149752181294	Clamp	20
408	10	101	-0.0142369786069269	Clamp	48
409	10	102	-0.123440671403338	Space	20
410	10	102	-0.260930400728961	Space	48
411	10	102	0.149862277210308	Clamp	20
412	10	102	-0.0197152436609647	Clamp	48
413	10	103	-0.130216820267769	Space	20
414	10	103	-0.268147487168976	Space	48
415	10	103	0.143587172783969	Clamp	20
416	10	103	-0.025187088169256	Clamp	48
417	10	104	-0.136933469143195	Space	20
418	10	104	-0.275282601709874	Space	48
419	10	104	0.137321699176249	Clamp	20
420	10	104	-0.0306374018611266	Clamp	48
421	10	105	-0.143602518027415	Space	20
422	10	105	-0.282330735446444	Space	48
423	10	105	0.131083706383851	Clamp	20
424	10	105	-0.0360780847343776	Clamp	48
425	10	106	-0.150223025826739	Space	20
426	10	106	-0.289322108920035	Space	48
427	10	106	0.124857613589255	Clamp	20
428	10	106	-0.0415009176109268	Clamp	48
429	10	107	-0.156753813095709	Space	20
430	10	107	-0.29621092077178	Space	48
431	10	107	0.118634731067531	Clamp	20
432	10	107	-0.0469086402168016	Clamp	48
433	10	108	-0.163221419555954	Space	20
434	10	108	-0.302961941555118	Space	48
435	10	108	0.112415058818681	Clamp	20
436	10	108	-0.0523072025509027	Clamp	48
437	10	109	-0.169640955478148	Space	20
438	10	109	-0.309637410985085	Space	48
439	10	109	0.106207757114477	Clamp	20
440	10	109	-0.0576933943403568	Clamp	48
441	10	110	-0.176012891409138	Space	20
442	10	110	-0.316279920147676	Space	48
443	10	110	0.100012825954921	Clamp	20
444	10	110	-0.0630731655840644	Clamp	48
445	10	111	-0.182321646531402	Space	20
446	10	111	-0.322832238233067	Space	48
447	10	111	0.093827055067138	Clamp	20
448	10	111	-0.068449726554899	Clamp	48
449	10	112	-0.188567691391787	Space	20
450	10	112	-0.3292650857936	Space	48
451	10	112	0.0876477047251016	Clamp	20
452	10	112	-0.0738139169810865	Clamp	48
453	10	113	-0.194747815717421	Space	20
454	10	113	-0.33562606282048	Space	48
455	10	113	0.0814775146548392	Clamp	20
456	10	113	-0.0791689471355002	Clamp	48
457	10	114	-0.200867969507202	Space	20
458	10	114	-0.341903269315905	Space	48
459	10	114	0.075322434855251	Clamp	20
460	10	114	-0.0845088670192395	Clamp	48
461	10	115	-0.206940052758933	Space	20
462	10	115	-0.34809991555275	Space	48
463	10	115	0.0691797256003098	Clamp	20
464	10	115	-0.089836416358332	Clamp	48
465	10	116	-0.212948955201939	Space	20
466	10	116	-0.354215530984168	Space	48
467	10	116	0.0630466471639883	Clamp	20
468	10	116	-0.0951483848799041	Clamp	48
469	10	117	-0.218895147383066	Space	20
470	10	117	-0.360238215612358	Space	48
471	10	117	0.056919989273413	Clamp	20
472	10	117	-0.100447982856829	Clamp	48
473	10	118	-0.224763989578485	Space	20
474	10	118	-0.366210089976471	Space	48
475	10	118	0.0508208121981592	Clamp	20
476	10	118	-0.105732000016234	Clamp	48
477	10	119	-0.230585231782699	Space	20
478	10	119	-0.372115573258985	Space	48
479	10	119	0.0447248453957786	Clamp	20
480	10	119	-0.111000906904965	Clamp	48
481	10	120	-0.236352453449963	Space	20
482	10	120	-0.37791990656019	Space	48
483	10	120	0.0386563594087193	Clamp	20
484	10	120	-0.116248282977275	Clamp	48
485	10	121	-0.242020323768252	Space	20
486	10	121	-0.383684859048272	Space	48
487	10	121	0.0325997734194612	Clamp	20
488	10	121	-0.121489709050684	Clamp	48
489	10	122	-0.247622744098635	Space	20
490	10	122	-0.389366041004899	Space	48
491	10	122	0.0265463977030763	Clamp	20
492	10	122	-0.12672197485232	Clamp	48
493	10	123	-0.253123543900861	Space	20
494	10	123	-0.394936442161598	Space	48
495	10	123	0.0205090733510574	Clamp	20
496	10	123	-0.131938189289589	Clamp	48
497	10	124	-0.258543783444507	Space	20
498	10	124	-0.400440922783543	Space	48
499	10	124	0.0144845900905312	Clamp	20
500	10	124	-0.137129662637565	Clamp	48
501	10	125	-0.263939752445705	Space	20
502	10	125	-0.405855682875135	Space	48
503	10	125	0.00847842737355263	Clamp	20
504	10	125	-0.142308765440894	Clamp	48
505	10	126	-0.269281700909951	Space	20
506	10	126	-0.411195832707045	Space	48
507	10	126	0.00247821465547463	Clamp	20
508	10	126	-0.147481918245322	Clamp	48
509	10	127	-0.274581999381894	Space	20
510	10	127	-0.416458162006402	Space	48
511	10	127	-0.00351283779082958	Clamp	20
512	10	127	-0.152645910777976	Clamp	48
513	10	128	-0.279818646498265	Space	20
514	10	128	-0.421636250227459	Space	48
515	10	128	-0.00950067996426059	Clamp	20
516	10	128	-0.157806693037757	Clamp	48
517	10	129	-0.284983423080984	Space	20
518	10	129	-0.426730567917063	Space	48
519	10	129	-0.0154821015919452	Clamp	20
520	10	129	-0.162961054751792	Clamp	48
521	10	130	-0.290097389399625	Space	20
522	10	130	-0.431753015073013	Space	48
523	10	130	-0.0214452026760823	Clamp	20
524	10	130	-0.168097095922279	Clamp	48
525	10	131	-0.295133535185713	Space	20
526	10	131	-0.436715491693112	Space	48
527	10	131	-0.0273927229426992	Clamp	20
528	10	131	-0.173217556275246	Clamp	48
529	10	132	-0.300106970709921	Space	20
530	10	132	-0.441636318320907	Space	48
531	10	132	-0.0333310829375423	Clamp	20
532	10	132	-0.178322906357538	Clamp	48
533	10	133	-0.305050656239626	Space	20
534	10	133	-0.446485274415049	Space	48
535	10	133	-0.0392451723899372	Clamp	20
536	10	133	-0.183421835894084	Clamp	48
537	10	134	-0.309952221230182	Space	20
538	10	134	-0.451262359975537	Space	48
539	10	134	-0.045156051569459	Clamp	20
540	10	134	-0.188511605158857	Clamp	48
541	10	135	-0.314824036226234	Space	20
542	10	135	-0.455994585270849	Space	48
543	10	135	-0.0510545602043337	Clamp	20
544	10	135	-0.193594953877883	Clamp	48
545	10	136	-0.319666101227784	Space	20
546	10	136	-0.460676000302082	Space	48
547	10	136	-0.0569402277477157	Clamp	20
548	10	136	-0.198659511506515	Clamp	48
549	10	137	-0.324453675145537	Space	20
550	10	137	-0.465303394796365	Space	48
551	10	137	-0.0628194747453514	Clamp	20
552	10	137	-0.203717648589401	Clamp	48
553	10	138	-0.32921102852194	Space	20
554	10	138	-0.469868079028768	Space	48
555	10	138	-0.0686923011972405	Clamp	20
556	10	138	-0.20875746512874	Clamp	48
557	10	139	-0.333911621635366	Space	20
558	10	139	-0.474351261908899	Space	48
559	10	139	-0.0745463365587364	Clamp	20
560	10	139	-0.213778490577685	Clamp	48
561	10	140	-0.338587944206343	Space	20
562	10	140	-0.478780424252079	Space	48
563	10	140	-0.0803912116484585	Clamp	20
564	10	140	-0.218796305753757	Clamp	48
565	10	141	-0.343237256508844	Space	20
566	10	141	-0.483164726330081	Space	48
567	10	141	-0.0862177661946329	Clamp	20
568	10	141	-0.223801750385182	Clamp	48
569	10	142	-0.347868718814644	Space	20
570	10	142	-0.487537128410282	Space	48
571	10	142	-0.0920260001972598	Clamp	20
572	10	142	-0.22879482447196	Clamp	48
573	10	143	-0.352472700305123	Space	20
574	10	143	-0.491825759959029	Space	48
575	10	143	-0.097825073928113	Clamp	20
576	10	143	-0.233784688285865	Clamp	48
577	10	144	-0.357037771529324	Space	20
578	10	144	-0.496072270968627	Space	48
579	10	144	-0.103618197660066	Clamp	20
580	10	144	-0.238756702103069	Clamp	48
581	10	145	-0.361557982488349	Space	20
582	10	145	-0.50027713198592	Space	48
583	10	145	-0.109396211121344	Clamp	20
584	10	145	-0.243713605649597	Clamp	48
585	10	146	-0.366018222911521	Space	20
586	10	146	-0.504431182739135	Space	48
587	10	146	-0.115162324584821	Clamp	20
588	10	146	-0.248646709200524	Clamp	48
589	10	147	-0.370433603069517	Space	20
590	10	147	-0.508513362958697	Space	48
591	10	147	-0.120928438048298	Clamp	20
592	10	147	-0.25357981275145	Clamp	48
593	10	148	-0.359950185980431	Space	20
594	10	148	-0.49767842538763	Space	48
595	10	148	-0.111803973442776	Clamp	20
596	10	148	-0.243664136010178	Clamp	48
597	10	149	-0.349410008628367	Space	20
598	10	149	-0.486762927557983	Space	48
599	10	149	-0.102676298564381	Clamp	20
600	10	149	-0.233739298997132	Clamp	48
601	10	150	-0.338833660736053	Space	20
602	10	150	-0.475808048915213	Space	48
603	10	150	-0.0935371942350302	Clamp	20
604	10	150	-0.223814932530931	Clamp	48
605	10	151	-0.328212452578562	Space	20
606	10	151	-0.464792729189746	Space	48
607	10	151	-0.0843889296339058	Clamp	20
608	10	151	-0.213887355791858	Clamp	48
609	10	152	-0.317594454693944	Space	20
610	10	152	-0.4537206492013	Space	48
611	10	152	-0.075226025308953	Clamp	20
612	10	152	-0.203951089327856	Clamp	48
613	10	153	-0.306970506810426	Space	20
614	10	153	-0.442600028127958	Space	48
615	10	153	-0.0660814415275477	Clamp	20
616	10	153	-0.194009343411799	Clamp	48
617	10	154	-0.296388679466057	Space	20
618	10	154	-0.431455607059013	Space	48
619	10	154	-0.0569373282929882	Clamp	20
620	10	154	-0.18407401804149	Clamp	48
621	10	155	-0.285866822657541	Space	20
622	10	155	-0.420269065450918	Space	48
623	10	155	-0.0477909458792471	Clamp	20
624	10	155	-0.174148323489799	Clamp	48
625	10	156	-0.275473126098809	Space	20
626	10	156	-0.409040873850519	Space	48
627	10	156	-0.0386445634655061	Clamp	20
628	10	156	-0.164228578937009	Clamp	48
629	10	157	-0.265100960356499	Space	20
630	10	157	-0.397757250072632	Space	48
631	10	157	-0.0295046015975114	Clamp	20
632	10	157	-0.154309304931065	Clamp	48
633	10	158	-0.254827204869471	Space	20
634	10	158	-0.386419605757794	Space	48
635	10	158	-0.0203614294566435	Clamp	20
636	10	158	-0.144416570646751	Clamp	48
637	10	159	-0.244610209645422	Space	20
638	10	159	-0.375037101177778	Space	48
639	10	159	-0.0112310984072684	Clamp	20
640	10	159	-0.134533467181056	Clamp	48
641	10	160	-0.234462345228999	Space	20
642	10	160	-0.36361521578464	Space	48
643	10	160	-0.0020883968132463	Clamp	20
644	10	160	-0.124632043171814	Clamp	48
645	10	161	-0.224386351346228	Space	20
646	10	161	-0.352136099581678	Space	48
647	10	161	0.00702134451339963	Clamp	20
648	10	161	-0.114757629431047	Clamp	48
649	10	162	-0.21441471771764	Space	20
650	10	162	-0.340612123113537	Space	48
651	10	162	0.016095385846642	Clamp	20
652	10	162	-0.104907015685883	Clamp	48
653	10	163	-0.204526384073661	Space	20
654	10	163	-0.329046026106248	Space	48
655	10	163	0.025150636089491	Clamp	20
656	10	163	-0.0950632853224871	Clamp	48
657	10	164	-0.194736460684965	Space	20
658	10	164	-0.317468029101157	Space	48
659	10	164	0.0341623541526527	Clamp	20
660	10	164	-0.0852722474105525	Clamp	48
661	10	165	-0.185028038648541	Space	20
662	10	165	-0.305827321834187	Space	48
663	10	165	0.0427841120144028	Clamp	20
664	10	165	-0.07547251977369	Clamp	48
665	10	166	-0.175331987156763	Space	20
666	10	166	-0.29415365429984	Space	48
667	10	166	0.0493484983420382	Clamp	20
668	10	166	-0.065713106332818	Clamp	48
669	10	167	-0.165850135625408	Space	20
670	10	167	-0.28243238677429	Space	48
671	10	167	0.0506027459243186	Clamp	20
672	10	167	-0.0559688031626204	Clamp	48
673	10	168	-0.156559154605717	Space	20
674	10	168	-0.270660308984661	Space	48
675	10	168	0.0467518944498915	Clamp	20
676	10	168	-0.0462304499913234	Clamp	48
677	10	169	-0.147402754381557	Space	20
678	10	169	-0.25887038119833	Space	48
679	10	169	0.040651472844195	Clamp	20
680	10	169	-0.0365163673624745	Clamp	48
681	10	170	-0.138419374672361	Space	20
682	10	170	-0.247038332872849	Space	48
683	10	170	0.0342773512890714	Clamp	20
684	10	170	-0.026787645009797	Clamp	48
685	10	171	-0.129605805205255	Space	20
686	10	171	-0.235173324279993	Space	48
687	10	171	0.0278492091969966	Clamp	20
688	10	171	-0.0170804534735403	Clamp	48
689	10	172	-0.121066876781268	Space	20
690	10	172	-0.223274884872914	Space	48
691	10	172	0.0214215376517676	Clamp	20
692	10	172	-0.00737921193618425	Clamp	48
693	10	173	-0.112664798331993	Space	20
694	10	173	-0.21131326465711	Space	48
695	10	173	0.014992925012847	Clamp	20
696	10	173	0.00230597823680586	Clamp	48
697	10	174	-0.104406460950025	Space	20
698	10	174	-0.199324634172831	Space	48
699	10	174	0.00855147128243366	Clamp	20
700	10	174	0.011966427320502	Clamp	48
701	10	175	-0.0962749557323527	Space	20
702	10	175	-0.187290672876529	Space	48
703	10	175	0.00213154836844107	Clamp	20
704	10	175	0.0216268764041982	Clamp	48
705	10	176	-0.0884267812827269	Space	20
706	10	176	-0.175210910221358	Space	48
707	10	176	-0.00427874372693193	Clamp	20
708	10	176	0.0312873254878943	Clamp	48
709	10	177	-0.080790067067495	Space	20
710	10	177	-0.163073916756362	Space	48
711	10	177	-0.0106794050036854	Clamp	20
712	10	177	0.0409509848444637	Clamp	48
713	10	178	-0.0733172130954523	Space	20
714	10	178	-0.150909913022891	Space	48
715	10	178	-0.0170805368272846	Clamp	20
716	10	178	0.0506141736541873	Clamp	48
717	10	179	-0.0661157898936552	Space	20
718	10	179	-0.138742699016547	Space	48
719	10	179	-0.0234853494706028	Clamp	20
720	10	179	0.0602736816441918	Clamp	48
721	10	180	-0.0590814372079205	Space	20
722	10	180	-0.126605235004706	Space	48
723	10	180	-0.029911222383496	Clamp	20
724	10	180	0.0699029690928476	Clamp	48
725	10	181	-0.0523001947488838	Space	20
726	10	181	-0.11450574016545	Space	48
727	10	181	-0.0363398350224166	Clamp	20
728	10	181	0.0795354668143766	Clamp	48
729	10	182	-0.0457876433340652	Space	20
730	10	182	-0.102556406939246	Space	48
731	10	182	-0.0427556065698444	Clamp	20
732	10	182	0.0891803350805525	Clamp	48
733	10	183	-0.0394847535213048	Space	20
734	10	183	-0.0907054839683244	Space	48
735	10	183	-0.049180538389046	Clamp	20
736	10	183	0.098806882803181	Clamp	48
737	10	184	-0.0332866945095735	Space	20
738	10	184	-0.078922750711337	Space	48
739	10	184	-0.0554411394182126	Clamp	20
740	10	184	0.108430220252936	Clamp	48
741	10	185	-0.0271751457553236	Space	20
742	10	185	-0.067226527711831	Space	48
743	10	185	-0.0613831802327747	Clamp	20
744	10	185	0.118044867977763	Clamp	48
745	10	186	-0.0212576777856116	Space	20
746	10	186	-0.0557184354979624	Space	48
747	10	186	-0.066500910926182	Clamp	20
748	10	186	0.12770664514695	Clamp	48
749	10	187	-0.0154194419889905	Space	20
750	10	187	-0.0443746740741287	Space	48
751	10	187	-0.0705714418130852	Clamp	20
752	10	187	0.137418762033368	Clamp	48
753	10	188	-0.00976706779882516	Space	20
754	10	188	-0.0331979831663574	Space	48
755	10	188	-0.0738501522993638	Clamp	20
756	10	188	0.147178478910991	Clamp	48
757	10	189	-0.00429045384965015	Space	20
758	10	189	-0.022135283331389	Space	48
759	10	189	-0.0767746025776345	Clamp	20
760	10	189	0.156959256058189	Clamp	48
761	10	190	0.00104836903111968	Space	20
762	10	190	-0.0111705232048574	Space	48
763	10	190	-0.0795205528888872	Clamp	20
764	10	190	0.16679632292152	Clamp	48
765	10	191	0.00620227139912536	Space	20
766	10	191	-0.000289533609779848	Space	48
767	10	191	-0.0821923634873057	Clamp	20
768	10	191	0.17667141714205	Clamp	48
769	10	192	0.0112074237946163	Space	20
770	10	192	0.0104335457410091	Space	48
771	10	192	-0.0848371638172485	Clamp	20
772	10	192	0.186557940813536	Clamp	48
773	10	193	0.016052396766637	Space	20
774	10	193	0.0209213648618018	Space	48
775	10	193	-0.0874435244277604	Clamp	20
776	10	193	0.196086991934483	Clamp	48
777	10	194	0.0207124492258936	Space	20
778	10	194	0.0313254134511404	Space	48
779	10	194	-0.0900114453188413	Clamp	20
780	10	194	0.203301495552757	Clamp	48
781	10	195	0.0251184503647606	Space	20
782	10	195	0.0415710812493446	Space	48
783	10	195	-0.0925171264948889	Clamp	20
784	10	195	0.204845245285538	Clamp	48
785	10	196	0.0293958207069961	Space	20
786	10	196	0.0515128285567728	Space	48
787	10	196	-0.095008167947108	Clamp	20
788	10	196	0.200536993315008	Clamp	48
789	10	197	0.0335715705210758	Space	20
790	10	197	0.0611108040134568	Space	48
791	10	197	-0.0974813594026253	Clamp	20
792	10	197	0.194057022482912	Clamp	48
793	10	198	0.0376850806201222	Space	20
794	10	198	0.0704817384182268	Space	48
795	10	198	-0.0999486008592419	Clamp	20
796	10	198	0.187250276397446	Clamp	48
797	10	199	0.0416498407466538	Space	20
798	10	199	0.079623362591901	Space	48
799	10	199	-0.102367301230962	Clamp	20
800	10	199	0.180479700852228	Clamp	48
801	10	200	0.0454264700875481	Space	20
802	10	200	0.0884747649049362	Space	48
803	10	200	-0.104709122163821	Clamp	20
804	10	200	0.173714604759066	Clamp	48
805	10	201	0.0491170597178066	Space	20
806	10	201	0.0970519967216986	Space	48
807	10	201	-0.107029882827104	Clamp	20
808	10	201	0.166990688111362	Clamp	48
809	10	202	0.0526675891004785	Space	20
810	10	202	0.105208577248855	Space	48
811	10	202	-0.109341483218614	Clamp	20
812	10	202	0.160294722825825	Clamp	48
813	10	203	0.055970487708507	Space	20
814	10	203	0.112974727027753	Space	48
815	10	203	-0.111638443886295	Clamp	20
816	10	203	0.153634928080537	Clamp	48
817	10	204	0.0592257863253308	Space	20
818	10	204	0.120586647382082	Space	48
819	10	204	-0.113922563462483	Clamp	20
820	10	204	0.147008564149472	Clamp	48
821	10	205	0.0623918349586458	Space	20
822	10	205	0.127923926693292	Space	48
823	10	205	-0.11617920222335	Clamp	20
824	10	205	0.140415160485782	Clamp	48
825	10	206	0.0654438925191579	Space	20
826	10	206	0.134979203321946	Space	48
827	10	206	-0.118388240993013	Clamp	20
828	10	206	0.133854717089469	Clamp	48
829	10	207	0.0683586295581106	Space	20
830	10	207	0.141643578655496	Space	48
831	10	207	-0.120556100317216	Clamp	20
832	10	207	0.127308913416984	Clamp	48
833	10	208	0.0711895960656093	Space	20
834	10	208	0.147877201333975	Space	48
835	10	208	-0.122718950736211	Clamp	20
836	10	208	0.12078596864641	Clamp	48
837	10	209	0.0738118420647414	Space	20
838	10	209	0.153817391878941	Space	48
839	10	209	-0.12487538060946	Clamp	20
840	10	209	0.114272182077952	Clamp	48
841	10	210	0.0764112291619628	Space	20
842	10	210	0.159518641374192	Space	48
843	10	210	-0.127002060488206	Clamp	20
844	10	210	0.107794095502897	Clamp	48
845	10	211	0.0788673457387241	Space	20
846	10	211	0.165010229267386	Space	48
847	10	211	-0.129093510920393	Clamp	20
848	10	211	0.101351701210422	Clamp	48
849	10	212	0.0811898226136451	Space	20
850	10	212	0.170316426100969	Space	48
851	10	212	-0.131158421630951	Clamp	20
852	10	212	0.0949006171930194	Clamp	48
853	10	213	0.0834436392277864	Space	20
854	10	213	0.175449602419589	Space	48
855	10	213	-0.13317620289715	Clamp	20
856	10	213	0.0884852331690204	Clamp	48
857	10	214	0.0856553353027777	Space	20
858	10	214	0.180367637684096	Space	48
859	10	214	-0.135128534175443	Clamp	20
860	10	214	0.0821206594090991	Clamp	48
861	10	215	0.0876999608617066	Space	20
862	10	215	0.185091592164066	Space	48
863	10	215	-0.137051115459233	Clamp	20
864	10	215	0.0757620356480784	Clamp	48
865	10	216	0.0896580761631541	Space	20
866	10	216	0.189598993949385	Space	48
867	10	216	-0.138937996749619	Clamp	20
868	10	216	0.0694093598163002	Clamp	48
869	10	217	0.0915566914755958	Space	20
870	10	217	0.193853285508006	Space	48
871	10	217	-0.140810708863022	Clamp	20
872	10	217	0.0630859634321792	Clamp	48
873	10	218	0.093363317078501	Space	20
874	10	218	0.19787732574184	Space	48
875	10	218	-0.142638560711248	Clamp	20
876	10	218	0.056759356775185	Clamp	48
877	10	219	0.0950683221532505	Space	20
878	10	219	0.201612085208727	Space	48
879	10	219	-0.144445822836745	Clamp	20
880	10	219	0.0504872412019877	Clamp	48
881	10	220	0.0965870786297458	Space	20
882	10	220	0.205170613887777	Space	48
883	10	220	-0.146232024692667	Clamp	20
884	10	220	0.0442480858961666	Clamp	48
885	10	221	0.097966715952346	Space	20
886	10	221	0.208601452863887	Space	48
887	10	221	-0.147985736828058	Clamp	20
888	10	221	0.0380716408522246	Clamp	48
889	10	222	0.099152743037254	Space	20
890	10	222	0.211824041878477	Space	48
891	10	222	-0.149716119514693	Clamp	20
892	10	222	0.0319098355321111	Clamp	48
893	10	223	0.100190490696493	Space	20
894	10	223	0.214849810382502	Space	48
895	10	223	-0.151435072750373	Clamp	20
896	10	223	0.0257892075877979	Clamp	48
897	10	224	0.101172419186445	Space	20
898	10	224	0.217664118652133	Space	48
899	10	224	-0.153109165720875	Clamp	20
900	10	224	0.0197253399064632	Clamp	48
901	10	225	0.102113168230939	Space	20
902	10	225	0.22023079614712	Space	48
903	10	225	-0.1547383984262	Clamp	20
904	10	225	0.0136523119533548	Clamp	48
905	10	226	0.102883636486497	Space	20
906	10	226	0.222643631209336	Space	48
907	10	226	-0.156364891405497	Clamp	20
908	10	226	0.0075943942709207	Clamp	48
909	10	227	0.103614253382087	Space	20
910	10	227	0.224900825206445	Space	48
911	10	227	-0.15797627411412	Clamp	20
912	10	227	0.00156622658298957	Clamp	48
913	10	228	0.104262040839914	Space	20
914	10	228	0.227008798684194	Space	48
915	10	228	-0.159560176007422	Clamp	20
916	10	228	-0.004443620561394	Clamp	48
917	10	229	0.104772507776182	Space	20
918	10	229	0.228941482467798	Space	48
919	10	229	-0.161129908723741	Clamp	20
920	10	229	-0.0104269279841478	Clamp	48
921	10	230	0.105160764461565	Space	20
922	10	230	0.230703885462466	Space	48
923	10	230	-0.162708801711834	Clamp	20
924	10	230	-0.0163923854101998	Clamp	48
925	10	231	0.105396590354714	Space	20
926	10	231	0.232238776858375	Space	48
927	10	231	-0.164284954973899	Clamp	20
928	10	231	-0.0223399928395501	Clamp	48
929	10	232	0.105510205996978	Space	20
930	10	232	0.233612547737122	Space	48
931	10	232	-0.165855158237064	Clamp	20
932	10	232	-0.0283086605384753	Clamp	48
933	10	233	0.105614190820623	Space	20
934	10	233	0.234765227562856	Space	48
935	10	233	-0.167382770414233	Clamp	20
936	10	233	-0.0342617474198804	Clamp	48
937	10	234	0.105571694850934	Space	20
938	10	234	0.235625416348768	Space	48
939	10	234	-0.16893465313385	Clamp	20
940	10	234	-0.0402212548470317	Clamp	48
941	10	235	0.105493028340996	Space	20
942	10	235	0.236318064071773	Space	48
943	10	235	-0.170432985863362	Clamp	20
944	10	235	-0.0461688622763821	Clamp	48
945	10	236	0.105301311851947	Space	20
946	10	236	0.236899930994848	Space	48
947	10	236	-0.171926309687665	Clamp	20
948	10	236	-0.0520995608027221	Clamp	48
949	10	237	0.10502629537829	Space	20
950	10	237	0.237412667110298	Space	48
951	10	237	-0.173404523241293	Clamp	20
952	10	237	-0.0579886236705039	Clamp	48
953	10	238	0.104650599470168	Space	20
954	10	238	0.237809142973763	Space	48
955	10	238	-0.174867626524247	Clamp	20
956	10	238	-0.0638442557240637	Clamp	48
957	10	239	0.104227303570841	Space	20
958	10	239	0.238104468855918	Space	48
959	10	239	-0.176306929811599	Clamp	20
960	10	239	-0.0696614480581925	Clamp	48
961	10	240	0.103782476855094	Space	20
962	10	240	0.238277584487188	Space	48
963	10	240	-0.177661992020651	Clamp	20
964	10	240	-0.0752877698806566	Clamp	48
965	10	241	0.103292319327324	Space	20
966	10	241	0.238292319327324	Space	48
967	10	241	-0.178984093962327	Clamp	20
968	10	241	-0.0804056020705431	Clamp	48
969	10	242	0.102719332361791	Space	20
970	10	242	0.238128554200441	Space	48
971	10	242	-0.180282866455246	Clamp	20
972	10	242	-0.0845567947125064	Clamp	48
973	10	243	0.102059364591931	Space	20
974	10	243	0.237866378818277	Space	48
975	10	243	-0.181542728681888	Clamp	20
976	10	243	-0.0873866334550964	Clamp	48
977	10	244	0.101295036567887	Space	20
978	10	244	0.237487472637282	Space	48
979	10	244	-0.182818171726051	Clamp	20
980	10	244	-0.0891253532196967	Clamp	48
981	10	245	0.100441458560335	Space	20
982	10	245	0.237039906195507	Space	48
983	10	245	-0.184111464766915	Clamp	20
984	10	245	-0.0904027271298238	Clamp	48
985	10	246	0.099561340831153	Space	20
986	10	246	0.236538319216781	Space	48
987	10	246	-0.185372268087249	Clamp	20
988	10	246	-0.0915437236817413	Clamp	48
989	10	247	0.0986157731140644	Space	20
990	10	247	0.235911782261143	Space	48
991	10	247	-0.186603791959926	Clamp	20
992	10	247	-0.0926133223165099	Clamp	48
993	10	248	0.0976327067712366	Space	20
994	10	248	0.235079264523166	Space	48
995	10	248	-0.187775345296751	Clamp	20
996	10	248	-0.0936769709523778	Clamp	48
997	10	249	0.0966226301599332	Space	20
998	10	249	0.23413095708005	Space	48
999	10	249	-0.188907988367299	Clamp	20
1000	10	249	-0.0947172901394893	Clamp	48
1001	10	250	0.0955631549250892	Space	20
1002	10	250	0.233092458559734	Space	48
1003	10	250	-0.189987551994588	Clamp	20
1004	10	250	-0.0957159593342964	Clamp	48
1005	10	251	0.0944771399686154	Space	20
1006	10	251	0.231923060063604	Space	48
1007	10	251	-0.191084495071733	Clamp	20
1008	10	251	-0.0966908285335012	Clamp	48
1009	10	252	0.0933549544718924	Space	20
1010	10	252	0.230670361582866	Space	48
1011	10	252	-0.192172277877104	Clamp	20
1012	10	252	-0.0976620169129872	Clamp	48
1013	10	253	0.092128408720986	Space	20
1014	10	253	0.229300932303299	Space	48
1015	10	253	-0.193235790140027	Clamp	20
1016	10	253	-0.0986391552913736	Clamp	48
1017	10	254	0.0908089321668518	Space	20
1018	10	254	0.227719572242491	Space	48
1019	10	254	-0.194278242133375	Clamp	20
1020	10	254	-0.0996007128522398	Clamp	48
1021	10	255	0.0894867158866902	Space	20
1022	10	255	0.22607597246665	Space	48
1023	10	255	-0.195300104403993	Clamp	20
1024	10	255	-0.100547630689278	Clamp	48
1025	10	256	0.0881260598870977	Space	20
1026	10	256	0.224391663792197	Space	48
1027	10	256	-0.19629816667901	Clamp	20
1028	10	256	-0.10148311907536	Clamp	48
1029	10	257	0.0867026936256261	Space	20
1030	10	257	0.222593834591786	Space	48
1031	10	257	-0.197290278955126	Clamp	20
1032	10	257	-0.102409917736514	Clamp	48
1033	10	258	0.0852418287384151	Space	20
1034	10	258	0.220668786235282	Space	48
1035	10	258	-0.19826454123454	Clamp	20
1036	10	258	-0.103333976671641	Clamp	48
1037	10	259	0.0837063535915237	Space	20
1038	10	259	0.218651277622395	Space	48
1039	10	259	-0.199232853515053	Clamp	20
1040	10	259	-0.104248875334994	Clamp	48
1041	10	260	0.0821292284523282	Space	20
1042	10	260	0.216583429292276	Space	48
1043	10	260	-0.200222226065141	Clamp	20
1044	10	260	-0.105175673996149	Clamp	48
1045	10	261	0.0805287738643762	Space	20
1046	10	261	0.214417170706875	Space	48
1047	10	261	-0.201205178069483	Clamp	20
1048	10	261	-0.106096052111557	Clamp	48
1049	10	262	0.078862398741672	Space	20
1050	10	262	0.212149762140163	Space	48
1051	10	262	-0.202146950628367	Clamp	20
1052	10	262	-0.106995840504235	Clamp	48
1053	10	263	0.077122354452979	Space	20
1054	10	263	0.209727183055191	Space	48
1055	10	263	-0.203058502645902	Clamp	20
1056	10	263	-0.107877308353367	Clamp	48
1057	10	264	0.075314120450352	Space	20
1058	10	264	0.207233203983411	Space	48
1059	10	264	-0.203988375206984	Clamp	20
1060	10	264	-0.108771146747145	Clamp	48
1061	10	265	0.0734885069978691	Space	20
1062	10	265	0.204670564650852	Space	48
1063	10	265	-0.204890766952745	Clamp	20
1064	10	265	-0.109664514594077	Clamp	48
1065	10	266	0.0716217140999279	Space	20
1066	10	266	0.201992135613154	Space	48
1067	10	266	-0.205811008695208	Clamp	20
1068	10	266	-0.110572992711684	Clamp	48
1069	10	267	0.0696111801346809	Space	20
1070	10	267	0.199304075756836	Space	48
1071	10	267	-0.206743150435472	Clamp	20
1072	10	267	-0.111457200286842	Clamp	48
1073	10	268	0.0675539872719207	Space	20
1074	10	268	0.196520815918109	Space	48
1075	10	268	-0.207666602450808	Clamp	20
1076	10	268	-0.112338668135974	Clamp	48
1077	10	269	0.0653539944355464	Space	20
1078	10	269	0.193585125287148	Space	48
1079	10	269	-0.208593735285863	Clamp	20
1080	10	269	-0.113227027077697	Clamp	48
1081	10	270	0.0630555913438893	Space	20
1082	10	270	0.190598624392109	Space	48
1083	10	270	-0.209497538672162	Clamp	20
1084	10	270	-0.11410943602052	Clamp	48
1085	10	271	0.0607603985251056	Space	20
1086	10	271	0.187501813243987	Space	48
1087	10	271	-0.210392652333532	Clamp	20
1088	10	271	-0.114974479847232	Clamp	48
1089	10	272	0.0583910659934872	Space	20
1090	10	272	0.184315752112355	Space	48
1091	10	272	-0.211266705725328	Clamp	20
1092	10	272	-0.115824413403271	Clamp	48
1093	10	273	0.0560226745555605	Space	20
1094	10	273	0.181059232087608	Space	48
1095	10	273	-0.212126119393295	Clamp	20
1096	10	273	-0.116661976414662	Clamp	48
1097	10	274	0.0536423831198326	Space	20
1098	10	274	0.177715731258534	Space	48
1099	10	274	-0.21296768306456	Clamp	20
1100	10	274	-0.117481689429352	Clamp	48
1101	10	275	0.051235551962475	Space	20
1102	10	275	0.174259180450348	Space	48
1103	10	275	-0.213779967288168	Clamp	20
1104	10	275	-0.118301872990887	Clamp	48
1105	10	276	0.0487815913607583	Space	20
1106	10	276	0.170728019382482	Space	48
1107	10	276	-0.214579880967129	Clamp	20
1108	10	276	-0.11913074627735	Clamp	48
1109	10	277	0.0462420615952519	Space	20
1110	10	277	0.167116298056036	Space	48
1111	10	277	-0.215371104921163	Clamp	20
1112	10	277	-0.11997199010846	Clamp	48
1113	10	278	0.0436283921169109	Space	20
1114	10	278	0.163463867830977	Space	48
1115	10	278	-0.216114728883991	Clamp	20
1116	10	278	-0.12079170312315	Clamp	48
1117	10	279	0.0409881829169401	Space	20
1118	10	279	0.159751937616911	Space	48
1119	10	279	-0.216867042571747	Clamp	20
1120	10	279	-0.121578455870463	Clamp	48
1121	10	280	0.0383685634396986	Space	20
1122	10	280	0.155950757419338	Space	48
1123	10	280	-0.217592345991028	Clamp	20
1124	10	280	-0.122344618895047	Clamp	48
1125	10	281	0.0357132439690535	Space	20
1126	10	281	0.152149577221763	Space	48
1127	10	281	-0.218314909684281	Clamp	20
1128	10	281	-0.123102092194704	Clamp	48
1129	10	282	0.0330675553170279	Space	20
1130	10	282	0.148306747031885	Space	48
1131	10	282	-0.219014143928778	Clamp	20
1132	10	282	-0.123859977856591	Clamp	48
1133	10	283	0.0303975961225542	Space	20
1134	10	283	0.144415846303957	Space	48
1135	10	283	-0.219689578177672	Clamp	20
1136	10	283	-0.124575742979328	Clamp	48
1137	10	284	0.0277303766541079	Space	20
1138	10	284	0.140438435318546	Space	48
1139	10	284	-0.220341212430964	Clamp	20
1140	10	284	-0.125303878646712	Clamp	48
1141	10	285	0.0250128174684295	Space	20
1142	10	285	0.136382733253737	Space	48
1143	10	285	-0.220993317231102	Clamp	20
1144	10	285	-0.126014634864241	Clamp	48
1145	10	286	0.0223520185457296	Space	20
1146	10	286	0.132303701740171	Space	48
1147	10	286	-0.221636261759466	Clamp	20
1148	10	286	-0.126686480815492	Clamp	48
1149	10	287	0.0196733696263279	Space	20
1150	10	287	0.128195390778948	Space	48
1151	10	287	-0.222288366559604	Clamp	20
1152	10	287	-0.127346428838601	Clamp	48
1153	10	288	0.0170281515211482	Space	20
1154	10	288	0.124116829812228	Space	48
1155	10	288	-0.222961531629317	Clamp	20
1156	10	288	-0.127994947410754	Clamp	48
1157	10	289	0.0144305334071732	Space	20
1158	10	289	0.119964599679519	Space	48
1159	10	289	-0.223625536427256	Clamp	20
1160	10	289	-0.128628826259078	Clamp	48
1161	10	290	0.0118539755627731	Space	20
1162	10	290	0.115815109272837	Space	48
1163	10	290	-0.224274430954521	Clamp	20
1164	10	290	-0.129283294830132	Clamp	48
1165	10	291	0.00925361772277074	Space	20
1166	10	291	0.111651920236019	Space	48
1167	10	291	-0.224923325481785	Clamp	20
1168	10	291	-0.129931817541601	Clamp	48
1169	10	292	0.00658185989596122	Space	20
1170	10	292	0.107423281211293	Space	48
1171	10	292	-0.225571749462204	Clamp	20
1172	10	292	-0.130612359426755	Clamp	48
1173	10	293	0.0038533418061732	Space	20
1174	10	293	0.103129192198662	Space	48
1175	10	293	-0.226189952901274	Clamp	20
1176	10	293	-0.131274580768361	Clamp	48
1177	10	294	0.00113766480787795	Space	20
1178	10	294	0.0988199929153561	Space	48
1179	10	294	-0.226811837160063	Clamp	20
1180	10	294	-0.131922162386139	Clamp	48
1181	10	295	-0.00164941217722439	Space	20
1182	10	295	0.0944101141975859	Space	48
1183	10	295	-0.227422291967897	Clamp	20
1184	10	295	-0.132563794005016	Clamp	48
1185	10	296	-0.00446075970477489	Space	20
1186	10	296	0.0900263046545997	Space	48
1187	10	296	-0.228047857046405	Clamp	20
1188	10	296	-0.133202685897866	Clamp	48
1189	10	297	-0.00730138667998255	Space	20
1190	10	297	0.0855761040300154	Space	48
1191	10	297	-0.228689473489279	Clamp	20
1192	10	297	-0.133845258610435	Clamp	48
1193	10	298	-0.0101680828299742	Space	20
1194	10	298	0.0810522342394425	Space	48
1195	10	298	-0.229351679654883	Clamp	20
1196	10	298	-0.134490571049031	Clamp	48
1197	10	299	-0.0130851186971979	Space	20
1198	10	299	0.0765311041748969	Space	48
1199	10	299	-0.229993296097757	Clamp	20
1200	10	299	-0.135133143761599	Clamp	48
1201	10	300	-0.0160108442893497	Space	20
1202	10	300	0.0720168652029434	Space	48
1203	10	300	-0.230625752268857	Clamp	20
1204	10	300	-0.135727645936118	Clamp	48
1205	10	301	-0.0189278801565734	Space	20
1206	10	301	0.0675117865027638	Space	48
1207	10	301	-0.231267368711731	Clamp	20
1208	10	301	-0.136325358383509	Clamp	48
1209	10	302	-0.0217849454879455	Space	20
1210	10	302	0.063010859169149	Space	48
1211	10	302	-0.231918615973225	Clamp	20
1212	10	302	-0.13693865164842	Clamp	48
1213	10	303	-0.024628699180979	Space	20
1214	10	303	0.0584938804711682	Space	48
1215	10	303	-0.232548802965143	Clamp	20
1216	10	303	-0.137542792352382	Clamp	48
1217	10	304	-0.0274275926088351	Space	20
1218	10	304	0.0539293017819826	Space	48
1219	10	304	-0.233184939955962	Clamp	20
1220	10	304	-0.138129083059641	Clamp	48
1221	10	305	-0.0301935257693151	Space	20
1222	10	305	0.0493413936440405	Space	48
1223	10	305	-0.233811916675008	Clamp	20
1224	10	305	-0.138703003222254	Clamp	48
1225	10	306	-0.0328729486723136	Space	20
1226	10	306	0.0447388457822698	Space	48
1227	10	306	-0.234442103666927	Clamp	20
1228	10	306	-0.139268233659938	Clamp	48
1229	10	307	-0.0355427407566925	Space	20
1230	10	307	0.0400854876564212	Space	48
1231	10	307	-0.235039330391469	Clamp	20
1232	10	307	-0.139830724371595	Clamp	48
1233	10	308	-0.0381585123041204	Space	20
1234	10	308	0.0354060603557886	Space	48
1235	10	308	-0.235603596848635	Clamp	20
1236	10	308	-0.140378575359424	Clamp	48
1237	10	309	-0.0407207338614429	Space	20
1238	10	309	0.0307087830584543	Space	48
1239	10	309	-0.236147273583073	Clamp	20
1240	10	309	-0.140937855798208	Clamp	48
1241	10	310	-0.0432138246111399	Space	20
1242	10	310	0.0260811071155912	Space	48
1243	10	310	-0.236667150321908	Clamp	20
1244	10	310	-0.141470125968516	Clamp	48
1245	10	311	-0.0456350448271839	Space	20
1246	10	311	0.021432841449999	Space	48
1247	10	311	-0.236978306552376	Clamp	20
1248	10	311	-0.14200787559088	Clamp	48
1249	10	312	-0.0480384150465262	Space	20
1250	10	312	0.0167726757866055	Space	48
1251	10	312	-0.236218462980738	Clamp	20
1252	10	312	-0.142518144397921	Clamp	48
1253	10	313	-0.0503072044703366	Space	20
1254	10	313	0.0120800204026818	Space	48
1255	10	313	-0.232808130172309	Clamp	20
1256	10	313	-0.143019723480035	Clamp	48
1257	10	314	-0.0524569939161351	Space	20
1258	10	314	0.0073191753048241	Space	48
1259	10	314	-0.2268484581084	Clamp	20
1260	10	314	-0.143533673106796	Clamp	48
1261	10	315	-0.0544823039318669	Space	20
1262	10	315	0.00256428020586701	Space	48
1263	10	315	-0.219728065712029	Clamp	20
1264	10	315	-0.144041672734656	Clamp	48
1265	10	316	-0.0564156242380625	Space	20
1266	10	316	-0.0021841943473437	Space	48
1267	10	316	-0.212444754166161	Clamp	20
1268	10	316	-0.144573942904965	Clamp	48
1269	10	317	-0.0582834945563515	Space	20
1270	10	317	-0.00693540862658178	Space	48
1271	10	317	-0.205114313175934	Clamp	20
1272	10	317	-0.145093842530626	Clamp	48
1273	10	318	-0.0600204648988277	Space	20
1274	10	318	-0.0116573434581627	Space	48
1275	10	318	-0.197778863280498	Clamp	20
1276	10	318	-0.145604581884514	Clamp	48
1277	10	319	-0.061709835250099	Space	20
1278	10	319	-0.0164479385505233	Space	48
1279	10	319	-0.190446623657936	Clamp	20
1280	10	319	-0.146121256903556	Clamp	48
1281	10	320	-0.0633058042512967	Space	20
1282	10	320	-0.0212083131015352	Space	48
1283	10	320	-0.183117594308246	Clamp	20
1284	10	320	-0.1466498319204	Clamp	48
1285	10	321	-0.0648953527067479	Space	20
1286	10	321	-0.0260103376448513	Space	48
1287	10	321	-0.175812835501005	Clamp	20
1288	10	321	-0.147181146663271	Clamp	48
1289	10	322	-0.0663832806340434	Space	20
1290	10	322	-0.0308398430034886	Space	48
1291	10	322	-0.168514967786356	Clamp	20
1292	10	322	-0.147689131957385	Clamp	48
1293	10	323	-0.0677727983060562	Space	20
1294	10	323	-0.0356958880837558	Space	48
1295	10	323	-0.161202460347878	Clamp	20
1296	10	323	-0.148191167252599	Clamp	48
1297	10	324	-0.0690762762674333	Space	20
1298	10	324	-0.0405487228911497	Space	48
1299	10	324	-0.153871161819007	Clamp	20
1300	10	324	-0.148698681999868	Clamp	48
1301	10	325	-0.0702813439735277	Space	20
1302	10	325	-0.0453557563396748	Space	48
1303	10	325	-0.146522013293434	Clamp	20
1304	10	325	-0.149203457021109	Clamp	48
1305	10	326	-0.0714053808741955	Space	20
1306	10	326	-0.0501467384238338	Space	48
1307	10	326	-0.139148594225413	Clamp	20
1308	10	326	-0.149693592318522	Clamp	48
1309	10	327	-0.0723834075283759	Space	20
1310	10	327	-0.0549290307830649	Space	48
1311	10	327	-0.131784805976011	Clamp	20
1312	10	327	-0.150205258432355	Clamp	48
1313	10	328	-0.073257073928373	Space	20
1314	10	328	-0.059656832058499	Space	48
1315	10	328	-0.124433858818102	Clamp	20
1316	10	328	-0.150732505363709	Clamp	48
1317	10	329	-0.0740057903514577	Space	20
1318	10	329	-0.0643095525274071	Space	48
1319	10	329	-0.117077432208139	Clamp	20
1320	10	329	-0.151247852297261	Clamp	48
1321	10	330	-0.0747036965104645	Space	20
1322	10	330	-0.0690098729875199	Space	48
1323	10	330	-0.110018976090051	Clamp	20
1324	10	330	-0.151750416323935	Clamp	48
1325	10	331	-0.075326992409791	Space	20
1326	10	331	-0.0735852434707202	Space	48
1327	10	331	-0.103570630132696	Clamp	20
1328	10	331	-0.152225970082134	Clamp	48
1329	10	332	-0.0758729383234098	Space	20
1330	10	332	-0.0780384037030356	Space	48
1331	10	332	-0.0987530544209493	Clamp	20
1332	10	332	-0.152760553282493	Clamp	48
1333	10	333	-0.0763708136989781	Space	20
1334	10	333	-0.0823954228592498	Space	48
1335	10	333	-0.0960115577786632	Clamp	20
1336	10	333	-0.153387126192388	Clamp	48
1337	10	334	-0.0767698082724178	Space	20
1338	10	334	-0.0866178612199322	Space	48
1339	10	334	-0.0948591813896808	Clamp	20
1340	10	334	-0.154124009355367	Clamp	48
1341	10	335	-0.0770612323188012	Space	20
1342	10	335	-0.0907446290513592	Space	48
1343	10	335	-0.094405694598095	Clamp	20
1344	10	335	-0.154908963056397	Clamp	48
1345	10	336	-0.0772780461055043	Space	20
1346	10	336	-0.0948201160718624	Space	48
1347	10	336	-0.0942707680211138	Clamp	20
1348	10	336	-0.155789116739836	Clamp	48
1349	10	337	-0.0773607496435212	Space	20
1350	10	337	-0.0988447928282878	Space	48
1351	10	337	-0.0942878016895204	Clamp	20
1352	10	337	-0.156734249864336	Clamp	48
1353	10	338	-0.0773866929185595	Space	20
1354	10	338	-0.102771529876276	Space	48
1355	10	338	-0.0943652764406247	Clamp	20
1356	10	338	-0.157756732974543	Clamp	48
1357	10	339	-0.0773298067558354	Space	20
1358	10	339	-0.106608075847064	Space	48
1359	10	339	-0.094514151178536	Clamp	20
1360	10	339	-0.158683539346521	Clamp	48
1361	10	340	-0.07720199115315	Space	20
1362	10	340	-0.1103787012831	Space	48
1363	10	340	-0.0947161053597069	Clamp	20
1364	10	340	-0.158506852056546	Clamp	48
1365	10	341	-0.0769579152984801	Space	20
1366	10	341	-0.114103995907113	Space	48
1367	10	341	-0.0950343197928622	Clamp	20
1368	10	341	-0.155518587819426	Clamp	48
1369	10	342	-0.0766689791786329	Space	20
1370	10	342	-0.117644840565207	Space	48
1371	10	342	-0.0954157150347424	Clamp	20
1372	10	342	-0.149630425481257	Clamp	48
1373	10	343	-0.076353503337156	Space	20
1374	10	343	-0.120985654439863	Space	48
1375	10	343	-0.095803530822369	Clamp	20
1376	10	343	-0.142725298211678	Clamp	48
1377	10	344	-0.0760201774989772	Space	20
1378	10	344	-0.124225318333208	Space	48
1379	10	344	-0.0962091966066972	Clamp	20
1380	10	344	-0.135728653849067	Clamp	48
1381	10	345	-0.0756035516761902	Space	20
1382	10	345	-0.127371580876481	Space	48
1383	10	345	-0.0966931534704249	Clamp	20
1384	10	345	-0.128782821820192	Clamp	48
1385	10	346	-0.0751988258512044	Space	20
1386	10	346	-0.130377783172166	Space	48
1387	10	346	-0.0973382308513143	Clamp	20
1388	10	346	-0.121866739785819	Clamp	48
1389	10	347	-0.0748270602935947	Space	20
1390	10	347	-0.133219654677816	Space	48
1391	10	347	-0.0980341184962816	Clamp	20
1392	10	347	-0.115043118007829	Clamp	48
1393	10	348	-0.074371524204531	Space	20
1394	10	348	-0.135802465957868	Space	48
1395	10	348	-0.0987542766836971	Clamp	20
1396	10	348	-0.108273987313636	Clamp	48
1397	10	349	-0.0738116278612839	Space	20
1398	10	349	-0.138132637558067	Space	48
1399	10	349	-0.0994739643242669	Clamp	20
1400	10	349	-0.101552456610647	Clamp	48
1401	10	350	-0.0732554123377559	Space	20
1402	10	350	-0.14037081944873	Space	48
1403	10	350	-0.100119512252002	Clamp	20
1404	10	350	-0.094932075888969	Clamp	48
1405	10	351	-0.07264838655015	Space	20
1406	10	351	-0.142444670549358	Space	48
1407	10	351	-0.100578341034637	Clamp	20
1408	10	351	-0.0883565554324679	Clamp	48
1409	10	352	-0.0720651607581464	Space	20
1410	10	352	-0.144372040856653	Space	48
1411	10	352	-0.100888890391604	Clamp	20
1412	10	352	-0.081847426057565	Clamp	48
1413	10	353	-0.0714402849738387	Space	20
1414	10	353	-0.146084740656681	Space	48
1415	10	353	-0.100985239788149	Clamp	20
1416	10	353	-0.0753442466815625	Clamp	48
1417	10	354	-0.0707764989232542	Space	20
1418	10	354	-0.147561709679867	Space	48
1419	10	354	-0.100819789233067	Clamp	20
1420	10	354	-0.0689124672923672	Clamp	48
1421	10	355	-0.0699996628935585	Space	20
1422	10	355	-0.148895878729439	Space	48
1423	10	355	-0.10052985924792	Clamp	20
1424	10	355	-0.062516854304105	Clamp	48
1425	10	356	-0.0692708974019134	Space	20
1426	10	356	-0.15010736698128	Space	48
1427	10	356	-0.100162579277065	Clamp	20
1428	10	356	-0.0561775310319756	Clamp	48
1429	10	357	-0.0685393921842408	Space	20
1430	10	357	-0.151219974430992	Space	48
1431	10	357	-0.0998309992996127	Clamp	20
1432	10	357	-0.0499132808555487	Clamp	48
1433	10	358	-0.0677543369764629	Space	20
1434	10	358	-0.152239651077477	Space	48
1435	10	358	-0.0994838385046407	Clamp	20
1436	10	358	-0.0436440217739128	Clamp	48
1437	10	359	-0.0668951420558505	Space	20
1438	10	359	-0.153152227743751	Space	48
1439	10	359	-0.0991604777052711	Clamp	20
1440	10	359	-0.037437472954156	Clamp	48
1441	10	360	-0.0659759765993864	Space	20
1442	10	360	-0.153957233882968	Space	48
1443	10	360	-0.0988879271699795	Clamp	20
1444	10	360	-0.0313146946658533	Clamp	48
1445	10	361	-0.0649465008898384	Space	20
1446	10	361	-0.154621709227753	Space	48
1447	10	361	-0.0986034766368866	Clamp	20
1448	10	361	-0.0252280869178	Clamp	48
1449	10	362	-0.063965095718341	Space	20
1450	10	362	-0.155145653778105	Space	48
1451	10	362	-0.0983331952807765	Clamp	20
1452	10	362	-0.0191799147498614	Clamp	48
1453	10	363	-0.0630285508120209	Space	20
1454	10	363	-0.15552358808197	Space	48
1455	10	363	-0.0980926639191694	Clamp	20
1456	10	363	-0.013227413111178	Clamp	48
1457	10	364	-0.0620567764591432	Space	20
1458	10	364	-0.155803112130552	Space	48
1459	10	364	-0.0979175825454687	Clamp	20
1460	10	364	-0.00730419092015186	Clamp	48
1461	10	365	-0.0610726315616184	Space	20
1462	10	365	-0.155879395122822	Space	48
1463	10	365	-0.0977772600714801	Clamp	20
1464	10	365	-0.00146794953345296	Clamp	48
1465	10	366	-0.0600098085928958	Space	20
1466	10	366	-0.155854528133783	Space	48
1467	10	366	-0.0975952876051872	Clamp	20
1468	10	366	0.00433807131189718	Clamp	48
1469	10	367	-0.0588554664614829	Space	20
1470	10	367	-0.155719821438505	Space	48
1471	10	367	-0.0974453343125789	Clamp	20
1472	10	367	0.0100218819063623	Clamp	48
1473	10	368	-0.0575761743531575	Space	20
1474	10	368	-0.155435894223867	Space	48
1475	10	368	-0.0973068104709262	Clamp	20
1476	10	368	0.0156457219649757	Clamp	48
1477	10	369	-0.0562648630711475	Space	20
1478	10	369	-0.155038446483272	Space	48
1479	10	369	-0.0972099366215773	Clamp	20
1480	10	369	0.021186266178297	Clamp	48
1481	10	370	-0.054942592885028	Space	20
1482	10	370	-0.154521998764665	Space	48
1483	10	370	-0.0971428127667316	Clamp	20
1484	10	370	0.0266251755297167	Clamp	48
1485	10	371	-0.0536478035142298	Space	20
1486	10	371	-0.153865490798471	Space	48
1487	10	371	-0.0970848491836597	Clamp	20
1488	10	371	0.0320640925919599	Clamp	48
1489	10	372	-0.0522665038859502	Space	20
1490	10	372	-0.153128893120542	Space	48
1491	10	372	-0.0970268856005877	Clamp	20
1492	10	372	0.0374636288410805	Clamp	48
1493	10	373	-0.0508700939869961	Space	20
1494	10	373	-0.152284724915557	Space	48
1495	10	373	-0.0969867720142174	Clamp	20
1496	10	373	0.0428256664644618	Clamp	48
1497	10	374	-0.0494682046359873	Space	20
1498	10	374	-0.151348096454189	Space	48
1499	10	374	-0.0969796186952234	Clamp	20
1500	10	374	0.048133683550892	Clamp	48
1501	10	375	-0.0480429858362218	Space	20
1502	10	375	-0.150280568017009	Space	48
1503	10	375	-0.0969811551011574	Clamp	20
1504	10	375	0.0533995657644265	Clamp	48
1505	10	376	-0.0465880170419535	Space	20
1506	10	376	-0.149099989600717	Space	48
1507	10	376	-0.0969529415125883	Clamp	20
1508	10	376	0.0586205877127836	Clamp	48
1509	10	377	-0.0451184085238566	Space	20
1510	10	377	-0.147752811215209	Space	48
1511	10	377	-0.0968890279306157	Clamp	20
1512	10	377	0.0638145993926651	Clamp	48
1513	10	378	-0.0435920397427811	Space	20
1514	10	378	-0.146316382846192	Space	48
1515	10	378	-0.0967889438083938	Clamp	20
1516	10	378	0.0690177713443204	Clamp	48
1517	10	379	-0.042145290126595	Space	20
1518	10	379	-0.144748583954516	Space	48
1519	10	379	-0.0967017007776647	Clamp	20
1520	10	379	0.0742232124751574	Clamp	48
1521	10	380	-0.0406568905181046	Space	20
1522	10	380	-0.14301692481965	Space	48
1523	10	380	-0.0965457974861558	Clamp	20
1524	10	380	0.0794616138733704	Clamp	48
1525	10	381	-0.0391922909052167	Space	20
1526	10	381	-0.141228505421807	Space	48
1527	10	381	-0.0964347544598243	Clamp	20
1528	10	381	0.0847448755367609	Clamp	48
1529	10	382	-0.0377309015652019	Space	20
1530	10	382	-0.139433665478217	Space	48
1531	10	382	-0.0962820614411887	Clamp	20
1532	10	382	0.0900340871990519	Clamp	48
1533	10	383	-0.0362928416739438	Space	20
1534	10	383	-0.137656204984483	Space	48
1535	10	383	-0.0961000889748957	Clamp	20
1536	10	383	0.0953265378017078	Clamp	48
1537	10	384	-0.0348552523295314	Space	20
1538	10	384	-0.135825194500643	Space	48
1539	10	384	-0.0958883665141	Clamp	20
1540	10	384	0.100618047310672	Clamp	48
1541	10	385	-0.0334652629763237	Space	20
1542	10	385	-0.133973123747229	Space	48
1543	10	385	-0.0957063940478073	Clamp	20
1544	10	385	0.105838156832829	Clamp	48
1545	10	386	-0.0321439338838958	Space	20
1546	10	386	-0.132094042725339	Space	48
1547	10	386	-0.0955935523891399	Clamp	20
1548	10	386	0.110805156128288	Clamp	48
1549	10	387	-0.0308102342468208	Space	20
1550	10	387	-0.130133930898022	Space	48
1551	10	387	-0.0954834504565	Clamp	20
1552	10	387	0.114832982771348	Clamp	48
1553	10	388	-0.0294229846196406	Space	20
1554	10	388	-0.128088249906916	Space	48
1555	10	388	-0.0953939382465893	Clamp	20
1556	10	388	0.11698060976182	Clamp	48
1557	10	389	-0.0280064555448032	Space	20
1558	10	389	-0.125983068926804	Space	48
1559	10	389	-0.0953483452081643	Clamp	20
1560	10	389	0.116507530316813	Clamp	48
1561	10	390	-0.0265812367450378	Space	20
1562	10	390	-0.123811967411939	Space	48
1563	10	390	-0.0952844316261917	Clamp	20
1564	10	390	0.113845321823234	Clamp	48
1565	10	391	-0.0251203179518688	Space	20
1566	10	391	-0.121604224809979	Space	48
1567	10	391	-0.0952118283192912	Clamp	20
1568	10	391	0.110296121614112	Clamp	48
1569	10	392	-0.0237248491466064	Space	20
1570	10	392	-0.119393742481992	Space	48
1571	10	392	-0.0951268544677436	Clamp	20
1572	10	392	0.106512606408002	Clamp	48
1573	10	393	-0.0223055803457416	Space	20
1574	10	393	-0.117156720432375	Space	48
1575	10	393	-0.0950619997920794	Clamp	20
1576	10	393	0.102633893289141	Clamp	48
1577	10	394	-0.0209083129081434	Space	20
1578	10	394	-0.11483639839815	Space	48
1579	10	394	-0.0950301053837914	Clamp	20
1580	10	394	0.0987849301647823	Clamp	48
1581	10	395	-0.0195764954584516	Space	20
1582	10	395	-0.112472157192439	Space	48
1583	10	395	-0.0950549712384819	Clamp	20
1584	10	395	0.0949872478513476	Clamp	48
1585	10	396	-0.0182753690969544	Space	20
1586	10	396	-0.110063996815242	Space	48
1587	10	396	-0.0951837268005099	Clamp	20
1588	10	396	0.0911094758261777	Clamp	48
1589	10	397	-0.0169953030050322	Space	20
1590	10	397	-0.107596336449039	Space	48
1591	10	397	-0.0952626131921515	Clamp	20
1592	10	397	0.0872591846163293	Clamp	48
1593	10	398	-0.0157303471837843	Space	20
1594	10	398	-0.105062755548084	Space	48
1595	10	398	-0.0953561393076217	Clamp	20
1596	10	398	0.0833965228618339	Clamp	48
1597	10	399	-0.0144864516321114	Space	20
1598	10	399	-0.102514534923301	Space	48
1599	10	399	-0.0954560859688383	Clamp	20
1600	10	399	0.0795521816508861	Clamp	48
1601	10	400	-0.0132063855401893	Space	20
1602	10	400	-0.0999068143095114	Space	48
1603	10	400	-0.0955203326366514	Clamp	20
1604	10	400	0.0757105801659656	Clamp	48
1605	10	401	-0.0120311502492961	Space	20
1606	10	401	-0.0973091950611873	Space	48
1607	10	401	-0.0956019587543203	Clamp	20
1608	10	401	0.0718781389528189	Clamp	48
1609	10	402	-0.0108289046899273	Space	20
1610	10	402	-0.0946584963696038	Space	48
1611	10	402	-0.0957252348642935	Clamp	20
1612	10	402	0.0680456956700142	Clamp	48
1613	10	403	-0.00963855912835977	Space	20
1614	10	403	-0.0920023182259653	Space	48
1615	10	403	-0.0958691006969958	Clamp	20
1616	10	403	0.0642164626600826	Clamp	48
1617	10	404	-0.00847890465498679	Space	20
1618	10	404	-0.0893708811716209	Space	48
1619	10	404	-0.0959955870798422	Clamp	20
1620	10	404	0.0604110296457535	Clamp	48
1621	10	405	-0.00733710017831557	Space	20
1622	10	405	-0.0867302838455027	Space	48
1623	10	405	-0.0961097029180416	Clamp	20
1624	10	405	0.056614756903198	Clamp	48
1625	10	406	-0.00624336623969486	Space	20
1626	10	406	-0.0841523967812636	Space	48
1627	10	406	-0.0961427879508142	Clamp	20
1628	10	406	0.0528340649781628	Clamp	48
1629	10	407	-0.00519222338706989	Space	20
1630	10	407	-0.081589149440853	Space	48
1631	10	407	-0.0961351640849744	Clamp	20
1632	10	407	0.0490767025018842	Clamp	48
1633	10	408	-0.00414382026047233	Space	20
1634	10	408	-0.079023162374415	Space	48
1635	10	408	-0.0961481299418638	Clamp	20
1636	10	408	0.0453074400278044	Clamp	48
1637	10	409	-0.00307208768511819	Space	20
1638	10	409	-0.0763409150559927	Space	48
1639	10	409	-0.0961675163444994	Clamp	20
1640	10	409	0.0415312864611323	Clamp	48
1641	10	410	-0.00205938455192417	Space	20
1642	10	410	-0.0736023780214377	Space	48
1643	10	410	-0.0961896424731625	Clamp	20
1644	10	410	0.0378118910877807	Clamp	48
1645	10	411	-0.00109107113706169	Space	20
1646	10	411	-0.0708487307162081	Space	48
1647	10	411	-0.0962122391486714	Clamp	20
1648	10	411	0.0340947648936107	Clamp	48
1649	10	412	-0.000129178267945592	Space	20
1650	10	412	-0.0681161436805537	Space	48
1651	10	412	-0.096193656378722	Clamp	20
1652	10	412	0.0304192886917449	Clamp	48
1653	10	413	0.000904114587977594	Space	20
1654	10	413	-0.0654123655457105	Space	48
1655	10	413	-0.0960972530762191	Clamp	20
1656	10	413	0.0267653433062998	Clamp	48
1657	10	414	0.00186827663627528	Space	20
1658	10	414	-0.0627053771379942	Space	48
1659	10	414	-0.0959710997792133	Clamp	20
1660	10	414	0.0231324581904296	Clamp	48
1661	10	415	0.00286813867797652	Space	20
1662	10	415	-0.0599924387313773	Space	48
1663	10	415	-0.0957946067649752	Clamp	20
1664	10	415	0.0195687018125269	Clamp	48
1665	10	416	0.00386894181336936	Space	20
1666	10	416	-0.0572849797768152	Space	48
1667	10	416	-0.0956181137507371	Clamp	20
1668	10	416	0.016031485156254	Clamp	48
1669	10	417	0.00486332440301579	Space	20
1670	10	417	-0.0545537208266507	Space	48
1671	10	417	-0.0954686310049747	Clamp	20
1672	10	417	0.0124915287739536	Clamp	48
1673	10	418	0.0058847172611378	Space	20
1674	10	418	-0.0518100913318392	Space	48
1675	10	418	-0.0953452174339962	Clamp	20
1676	10	418	0.00897584293410144	Clamp	48
1677	10	419	0.00682186904095993	Space	20
1678	10	419	-0.0491122631958967	Space	48
1679	10	419	-0.0952213333161719	Clamp	20
1680	10	419	0.00548120965300068	Clamp	48
1681	10	420	0.00766287974468099	Space	20
1682	10	420	-0.0464231247848821	Space	48
1683	10	420	-0.0951033991972483	Clamp	20
1684	10	420	0.0019774161001261	Clamp	48
1685	10	421	0.00839953019421881	Space	20
1686	10	421	-0.0436744863848617	Space	48
1687	10	421	-0.0949735650805234	Clamp	20
1688	10	421	-0.00148973636565331	Clamp	48
1689	10	422	0.00913249982403764	Space	20
1690	10	422	-0.0409469082544162	Space	48
1691	10	422	-0.0948620515073461	Clamp	20
1692	10	422	-0.00495140937937794	Clamp	48
1693	10	423	0.00988237835686666	Space	20
1694	10	423	-0.0381927904023409	Space	48
1695	10	423	-0.0947656482048431	Clamp	20
1696	10	423	-0.00836501185505203	Clamp	48
1697	10	424	0.010656056885298	Space	20
1698	10	424	-0.0354277136461561	Space	48
1699	10	424	-0.0947644448847497	Clamp	20
1700	10	424	-0.0118060951460475	Clamp	48
1701	10	425	0.0114237854148288	Space	20
1702	10	425	-0.0326896471584468	Space	48
1703	10	425	-0.0947728723832758	Clamp	20
1704	10	425	-0.0152773989783917	Clamp	48
1705	10	426	0.0120784639652484	Space	20
1706	10	426	-0.0299250409491077	Space	48
1707	10	426	-0.0948023601513769	Clamp	20
1708	10	426	-0.0187541822627907	Clamp	48
1709	10	427	0.0127752630548179	Space	20
1710	10	427	-0.027235044999449	Space	48
1711	10	427	-0.0948130568290846	Clamp	20
1712	10	427	-0.0222309655471897	Clamp	48
1713	10	428	0.013418512154282	Space	20
1714	10	428	-0.0245807490431938	Space	48
1715	10	428	-0.0948475535023947	Clamp	20
1716	10	428	-0.0257233296491089	Clamp	48
1717	10	429	0.0140077407167951	Space	20
1718	10	429	-0.0219502530825409	Space	48
1719	10	429	-0.0949085898973345	Clamp	20
1720	10	429	-0.0292427040195036	Clamp	48
1721	10	430	0.0145937590064349	Space	20
1722	10	430	-0.0192922763065667	Space	48
1723	10	430	-0.094975576291175	Clamp	20
1724	10	430	-0.0327053324606657	Clamp	48
1725	10	431	0.015191677293876	Space	20
1726	10	431	-0.0166699995239961	Space	48
1727	10	431	-0.0950393524121422	Clamp	20
1728	10	431	-0.0361674903549819	Clamp	48
1729	10	432	0.0156765456022057	Space	20
1730	10	432	-0.0141104330033045	Space	48
1731	10	432	-0.0951095490788559	Clamp	20
1732	10	432	-0.0396113420394963	Clamp	48
1733	10	433	0.0161939036310659	Space	20
1734	10	433	-0.0115568164815136	Space	48
1735	10	433	-0.0951879649236517	Clamp	20
1736	10	433	-0.0430162793184179	Clamp	48
1737	10	434	0.0166453411251737	Space	20
1738	10	434	-0.00906817940078332	Space	48
1739	10	434	-0.0952334205010714	Clamp	20
1740	10	434	-0.0462930563475538	Clamp	48
1741	10	435	0.0170194286335739	Space	20
1742	10	435	-0.00662440258523041	Space	48
1743	10	435	-0.095270186353563	Clamp	20
1744	10	435	-0.0492274731664829	Clamp	48
1745	10	436	0.0172832058888902	Space	20
1746	10	436	-0.00425155520963882	Space	48
1747	10	436	-0.0952977919342809	Clamp	20
1748	10	436	-0.0516703092558444	Clamp	48
1749	10	437	0.0174906934280738	Space	20
1750	10	437	-0.00192403864607034	Space	48
1751	10	437	-0.0953226577889714	Clamp	20
1752	10	437	-0.0535419454507491	Clamp	48
1753	10	438	0.0177435117792805	Space	20
1754	10	438	0.000412167642426124	Space	48
1755	10	438	-0.0953447839176345	Clamp	20
1756	10	438	-0.0549527063380268	Clamp	48
1757	10	439	0.0180119109480074	Space	20
1758	10	439	0.00271267393751904	Space	48
1759	10	439	-0.0953485895027501	Clamp	20
1760	10	439	-0.0561671172615849	Clamp	48
1761	10	440	0.0182555690274404	Space	20
1762	10	440	0.0049806905120816	Space	48
1763	10	440	-0.0953258553662359	Clamp	20
1764	10	440	-0.0573522487374858	Clamp	48
1765	10	441	0.0185056476526197	Space	20
1766	10	441	0.00724823653979837	Space	48
1767	10	441	-0.0952825315069924	Clamp	20
1768	10	441	-0.0585172631071614	Clamp	48
1769	10	442	0.0187351365550698	Space	20
1770	10	442	0.00937940313964734	Space	48
1771	10	442	-0.0952208871042015	Clamp	20
1772	10	442	-0.0596543261146699	Clamp	48
1773	10	443	0.0189344049161713	Space	20
1774	10	443	0.0115353108287902	Space	48
1775	10	443	-0.0951052221644594	Clamp	20
1776	10	443	-0.0607410494049463	Clamp	48
1777	10	444	0.0191689027238304	Space	20
1778	10	444	0.0137383479622921	Space	48
1779	10	444	-0.0949241072368108	Clamp	20
1780	10	444	-0.0617829124300454	Clamp	48
1781	10	445	0.0194505299758485	Space	20
1782	10	445	0.0158608248372131	Space	48
1783	10	445	-0.0947278820384878	Clamp	20
1784	10	445	-0.0628128754573431	Clamp	48
1785	10	446	0.0197504777714142	Space	20
1786	10	446	0.0179407106261383	Space	48
1787	10	446	-0.0944986965727887	Clamp	20
1788	10	446	-0.0638721179322982	Clamp	48
1789	10	447	0.0200595858387536	Space	20
1790	10	447	0.0199610964260576	Space	48
1791	10	447	-0.0942754611059902	Clamp	20
1792	10	447	-0.0649103001376782	Clamp	48
1793	10	448	0.0203833336299216	Space	20
1794	10	448	0.0218858116967217	Space	48
1795	10	448	-0.0940073653740143	Clamp	20
1796	10	448	-0.0659100426236273	Clamp	48
1797	10	449	0.0207038711482165	Space	20
1798	10	449	0.0237661372490542	Space	48
1799	10	449	-0.0937360593691652	Clamp	20
1800	10	449	-0.0669038351106758	Clamp	48
1801	10	450	0.0210221394873297	Space	20
1802	10	450	0.0256290833515307	Space	48
1803	10	450	-0.0934588033654155	Clamp	20
1804	10	450	-0.067903107049779	Clamp	48
1805	10	451	0.0213285078286417	Space	20
1806	10	451	0.0274856089082609	Space	48
1807	10	451	-0.093193447359467	Clamp	20
1808	10	451	-0.0688941598108002	Clamp	48
1809	10	452	0.0215483659124723	Space	20
1810	10	452	0.0293270241943166	Space	48
1811	10	452	-0.0929546310751484	Clamp	20
1812	10	452	-0.0699058022945505	Clamp	48
1813	10	453	0.0217856034461589	Space	20
1814	10	453	0.0311473792107974	Space	48
1815	10	453	-0.0927400853332778	Clamp	20
1816	10	453	-0.0708991242347533	Clamp	48
1817	10	454	0.0220283204319002	Space	20
1818	10	454	0.0329407239588027	Space	48
1819	10	454	-0.0925379101360543	Clamp	20
1820	10	454	-0.0718919756281101	Clamp	48
1821	10	455	0.0222261771524642	Space	20
1822	10	455	0.0346924187145038	Space	48
1823	10	455	-0.0923654849333336	Clamp	20
1824	10	455	-0.072876137296539	Clamp	48
1825	10	456	0.0223883338796247	Space	20
1826	10	456	0.0363333326702753	Space	48
1827	10	456	-0.0921747391870654	Clamp	20
1828	10	456	-0.0738213886986912	Clamp	48
1829	10	457	0.0224845700720329	Space	20
1830	10	457	0.0378936863674658	Space	48
1831	10	457	-0.0919958934385985	Clamp	20
1832	10	457	-0.0747666401008434	Clamp	48
1833	10	458	0.0224883460080589	Space	20
1834	10	458	0.0394183400712529	Space	48
1835	10	458	-0.0918609668616172	Clamp	20
1836	10	458	-0.0757242620476426	Clamp	48
1837	10	459	0.0224413116800071	Space	20
1838	10	459	0.0409521540468137	Space	48
1839	10	459	-0.0917027108358794	Clamp	20
1840	10	459	-0.0766731942695137	Clamp	48
1841	10	460	0.0223645273574523	Space	20
1842	10	460	0.0425097680179769	Space	48
1843	10	460	-0.0915352945383677	Clamp	20
1844	10	460	-0.0775735854064886	Clamp	48
1845	10	461	0.0221632636048309	Space	20
1846	10	461	0.0440408422675104	Space	48
1847	10	461	-0.0914397487745091	Clamp	20
1848	10	461	-0.0784593368196348	Clamp	48
1849	10	462	0.0219240306796243	Space	20
1850	10	462	0.0454698254420421	Space	48
1851	10	462	-0.0913831132769271	Clamp	20
1852	10	462	-0.0793240279632061	Clamp	48
1853	10	463	0.0216847977544178	Space	20
1854	10	463	0.0468750086209715	Space	48
1855	10	463	-0.0913617072259028	Clamp	20
1856	10	463	-0.0801507499341922	Clamp	48
1857	10	464	0.0214396148303106	Space	20
1858	10	464	0.0481644020947623	Space	48
1859	10	464	-0.0913549408987072	Clamp	20
1860	10	464	-0.0809600924553224	Clamp	48
1861	10	465	0.0212360818985076	Space	20
1862	10	465	0.0494446352967793	Space	48
1863	10	465	-0.0913811348388877	Clamp	20
1864	10	465	-0.0817607595852704	Clamp	48
1865	10	466	0.0210137578763112	Space	20
1866	10	466	0.0506081376999661	Space	48
1867	10	466	-0.0913857979626474	Clamp	20
1868	10	466	-0.082537626719616	Clamp	48
1869	10	467	0.020803333851916	Space	20
1870	10	467	0.0517803298280808	Space	48
1871	10	467	-0.0913703419105238	Clamp	20
1872	10	467	-0.0832787938605581	Clamp	48
1873	10	468	0.0206162392762774	Space	20
1874	10	468	0.0529465719572949	Space	48
1875	10	468	-0.0913301447691062	Clamp	20
1876	10	468	-0.0840735109916055	Clamp	48
1877	10	469	0.0204218666162482	Space	20
1878	10	469	0.0540615332755854	Space	48
1879	10	469	-0.0913169578961642	Clamp	20
1880	10	469	-0.0848499075791053	Clamp	48
1881	10	470	0.0201684645140588	Space	20
1882	10	470	0.055158644597174	Space	48
1883	10	470	-0.0913134018418417	Clamp	20
1884	10	470	-0.085614404168804	Clamp	48
1885	10	471	0.0199603932238926	Space	20
1886	10	471	0.0562337545554962	Space	48
1887	10	471	-0.0913510252329777	Clamp	20
1888	10	471	-0.0863752199387836	Clamp	48
1889	10	472	0.0197399513890794	Space	20
1890	10	472	0.0572662734278225	Space	48
1891	10	472	-0.0914046999884795	Clamp	20
1892	10	472	-0.0871003357153597	Clamp	48
1893	10	473	0.0194957095586638	Space	20
1894	10	473	0.0583106922979501	Space	48
1895	10	473	-0.0914437350201528	Clamp	20
1896	10	473	-0.087798911770306	Clamp	48
1897	10	474	0.0192628971792036	Space	20
1898	10	474	0.0593605906201324	Space	48
1899	10	474	-0.0914411200595219	Clamp	20
1900	10	474	-0.0884315672905001	Clamp	48
1901	10	475	0.0189774759033297	Space	20
1902	10	475	0.0603916978519213	Space	48
1903	10	475	-0.0914352948260179	Clamp	20
1904	10	475	-0.0890701728095947	Clamp	48
1905	10	476	0.0186801546296547	Space	20
1906	10	476	0.0614401845335663	Space	48
1907	10	476	-0.0912660798961704	Clamp	20
1908	10	476	-0.0896670701517704	Clamp	48
1909	10	477	0.0183416539105212	Space	20
1910	10	477	0.0623307609709226	Space	48
1911	10	477	-0.0908025752941667	Clamp	20
1912	10	477	-0.0902827585843397	Clamp	48
1913	10	478	0.017993992919614	Space	20
1914	10	478	0.0632099079573237	Space	48
1915	10	478	-0.0895152311178539	Clamp	20
1916	10	478	-0.0909048675626551	Clamp	48
1917	10	479	0.0175808819408003	Space	20
1918	10	479	0.0640226638621265	Space	48
1919	10	479	-0.0872168576752863	Clamp	20
1920	10	479	-0.0914647368259374	Clamp	48
1921	10	480	0.0171412312403568	Space	20
1922	10	480	0.0647186889680992	Space	48
1923	10	480	-0.0840941741115639	Clamp	20
1924	10	480	-0.091917508178667	Clamp	48
1925	10	481	0.0166571908215818	Space	20
1926	10	481	0.0653227243645356	Space	48
1927	10	481	-0.0805847406193031	Clamp	20
1928	10	481	-0.092301621340275	Clamp	48
1929	10	482	0.0161163901398282	Space	20
1930	10	482	0.0659079686705786	Space	48
1931	10	482	-0.076932507153428	Clamp	20
1932	10	482	-0.0926349242378051	Clamp	48
1933	10	483	0.0154863394745658	Space	20
1934	10	483	0.0664067027191402	Space	48
1935	10	483	-0.0731942339769173	Clamp	20
1936	10	483	-0.0929389476876782	Clamp	48
1937	10	484	0.0148768785320326	Space	20
1938	10	484	0.0668523573244423	Space	48
1939	10	484	-0.0694326313516501	Clamp	20
1940	10	484	-0.0931985814192196	Clamp	48
1941	10	485	0.0142532484125166	Space	20
1942	10	485	0.0672796913861967	Space	48
1943	10	485	-0.065644489004753	Clamp	20
1944	10	485	-0.0934408398402211	Clamp	48
1945	10	486	0.0136355682919011	Space	20
1946	10	486	0.0676324151882708	Space	48
1947	10	486	-0.061860027477575	Clamp	20
1948	10	486	-0.0936231318646873	Clamp	48
1949	10	487	0.0129849279039095	Space	20
1950	10	487	0.0679878787163724	Space	48
1951	10	487	-0.0580192762342642	Clamp	20
1952	10	487	-0.093790313618479	Clamp	48
1953	10	488	0.0123553477854929	Space	20
1954	10	488	0.0682362422642633	Space	48
1955	10	488	-0.0541515147224778	Clamp	20
1956	10	488	-0.0939423851015963	Clamp	48
1957	10	489	0.0116992279454465	Space	20
1958	10	489	0.0684365352741037	Space	48
1959	10	489	-0.0503125621115029	Clamp	20
1960	10	489	-0.0940491257726904	Clamp	48
1961	10	490	0.0109831375695485	Space	20
1962	10	490	0.0686427782828446	Space	48
1963	10	490	-0.0464438595060249	Clamp	20
1964	10	490	-0.0940926856350598	Clamp	48
1965	10	491	0.0102102869306718	Space	20
1966	10	491	0.0688476096510482	Space	48
1967	10	491	-0.0425151863646953	Clamp	20
1968	10	491	-0.0941248119071574	Clamp	48
1969	10	492	0.0095271568221499	Space	20
1970	10	492	0.0690281704768037	Space	48
1971	10	492	-0.0385155837834043	Clamp	20
1972	10	492	-0.0941336087304986	Clamp	48
1973	10	493	0.00891542670043506	Space	20
1974	10	493	0.069154710765608	Space	48
1975	10	493	-0.0345127709292402	Clamp	20
1976	10	493	-0.0940787541982691	Clamp	48
1977	10	494	0.00828263630914525	Space	20
1978	10	494	0.069206640794732	Space	48
1979	10	494	-0.0304742580816725	Clamp	20
1980	10	494	-0.094000570217283	Clamp	48
1981	10	495	0.00763520619402686	Space	20
1982	10	495	0.0691070811253138	Space	48
1983	10	495	-0.0264870260450286	Clamp	20
1984	10	495	-0.0938963170615129	Clamp	48
1985	10	496	0.00700883634848343	Space	20
1986	10	496	0.0689695522833104	Space	48
1987	10	496	-0.0227057747907237	Clamp	20
1988	10	496	-0.0937270844646821	Clamp	48
1989	10	497	0.00636093568651925	Space	20
1990	10	497	0.0687542029087537	Space	48
1991	10	497	-0.019379933725737	Clamp	20
1992	10	497	-0.0935519018689508	Clamp	48
1993	10	498	0.00576979528753358	Space	20
1994	10	498	0.0685054227199749	Space	48
1995	10	498	-0.016494392579394	Clamp	20
1996	10	498	-0.0933172192842134	Clamp	48
1997	10	499	0.00517591516252051	Space	20
1998	10	499	0.0682085719931456	Space	48
1999	10	499	-0.0141498307861591	Clamp	20
[truncated: 62,993 more rows]
